# Supplementary material for: Genome-based source attribution using a One Health Escherichia coli isolate collection from 2013 to 2023 in Scotland
Source: Microb Genom. 2026 Apr 20;12(4):001693. doi: 10.1099/mgen.0.001693 (PMC13094829; doi:10.1099/mgen.0.001693)
Supplement: Uncited Supplementary Material 2. [file mgen-12-01693-s002.xlsx]

## Sheet: Supplementary Table 1
Supplementary Table 1: Metadata of 4230 high quality isolates used for analysis.
Assembly.barcode	Uberstrain	Name	Source.Niche	Source.Type	Host_Clonal	Host_Global	Host_Secondary	Source.Details	Collection.Year	Collection.Month	Collection.Day	Collection.Time	Continent	Country	Region	District	City	Post.Code	Latitude	Longitude	Lab.Contact	Species	Comment	Serological.Group	Serotype	EcoR.Cluster	Path.Nonpath	Simple.Patho	Simple.Disease	Bio.Project.ID	Project.ID	Disease	Sample.ID	Secondary.Sample.ID	Date.Entered	Release.Date	Barcode	Status	Coverage	N50	Length	Species2	Contig.Number...200.bp.	Low.Quality.Bases	Version
ESC_HA7333AA_AS	ESC_EA1231AA	SAMEA4043324	Human	Human	Human	Human	Hospital	Hospital	NA	NA	NA	NA	Europe	United Kingdom	Scotland			NA	NA	NA	Wellcome Sanger Institute - Tom Evans	Escherichia coli	PATH-SAFE project		NA	NA	NA	NA	NA	PRJEB12513	ERP014001		SAMEA4043324	ERS1214434	2016-07-20	2016-07-20	ESC_EA1231AA	Assembled	135	257272	5280245	Escherichia coli / Shigella;100.0%	103	1570	3.41
ESC_HA7332AA_AS	ESC_EA1232AA	SAMEA4043323	Human	Human	Human	Human	Healthcare	Healthcare	NA	NA	NA	NA	Europe	United Kingdom	Scotland			NA	NA	NA	Wellcome Sanger Institute - Tom Evans	Escherichia coli	PATH-SAFE project		NA	NA	NA	NA	NA	PRJEB12513	ERP014001		SAMEA4043323	ERS1214433	2016-07-20	2016-07-20	ESC_EA1232AA	Assembled	145	287384	5137251	Escherichia coli / Shigella;98.87%	103	2739	3.41
ESC_HA7331AA_AS	ESC_EA1233AA	SAMEA4043322	Human	Human	Human	Human	Hospital	Hospital	NA	NA	NA	NA	Europe	United Kingdom	Scotland			NA	NA	NA	Wellcome Sanger Institute - Tom Evans	Escherichia coli	PATH-SAFE project		NA	NA	NA	NA	NA	PRJEB12513	ERP014001		SAMEA4043322	ERS1214432	2016-07-20	2016-07-20	ESC_EA1233AA	Assembled	166	191781	5106992	Escherichia coli / Shigella;98.24%	130	2563	3.41
ESC_HA7015AA_AS	ESC_EA1234AA	SAMEA4043321	Human	Human	Human	Human	Hospital	Hospital	NA	NA	NA	NA	Europe	United Kingdom	Scotland			NA	NA	NA	Wellcome Sanger Institute - Tom Evans	Escherichia coli	PATH-SAFE project		NA	NA	NA	NA	NA	PRJEB12513	ERP014001		SAMEA4043321	ERS1214431	2016-07-20	2016-07-20	ESC_EA1234AA	Assembled	139	242745	5289007	Escherichia coli / Shigella;100.0%	103	1145	3.41
ESC_HA7014AA_AS	ESC_EA1235AA	SAMEA4043320	Human	Human	Human	Human	Healthcare	Healthcare	NA	NA	NA	NA	Europe	United Kingdom	Scotland			NA	NA	NA	Wellcome Sanger Institute - Tom Evans	Escherichia coli	PATH-SAFE project		NA	NA	NA	NA	NA	PRJEB12513	ERP014001		SAMEA4043320	ERS1214430	2016-07-20	2016-07-20	ESC_EA1235AA	Assembled	143	365846	5083839	Escherichia coli / Shigella;100.0%	106	1339	3.41
ESC_HA7013AA_AS	ESC_EA1236AA	SAMEA4043319	Human	Human	Human	Human	Community	Community	NA	NA	NA	NA	Europe	United Kingdom	Scotland			NA	NA	NA	Wellcome Sanger Institute - Tom Evans	Escherichia coli	PATH-SAFE project		NA	NA	NA	NA	NA	PRJEB12513	ERP014001		SAMEA4043319	ERS1214429	2016-07-20	2016-07-20	ESC_EA1236AA	Assembled	117	195511	5245580	Escherichia coli / Shigella;97.22%	131	2902	3.41
ESC_HA7012AA_AS	ESC_EA1237AA	SAMEA4043318	Human	Human	Human	Human	Healthcare	Healthcare	NA	NA	NA	NA	Europe	United Kingdom	Scotland			NA	NA	NA	Wellcome Sanger Institute - Tom Evans	Escherichia coli	PATH-SAFE project		NA	NA	NA	NA	NA	PRJEB12513	ERP014001		SAMEA4043318	ERS1214428	2016-07-20	2016-07-20	ESC_EA1237AA	Assembled	138	185848	4958096	Escherichia coli / Shigella;98.67%	93	993	3.41
ESC_HA7011AA_AS	ESC_EA1238AA	SAMEA4043317	Human	Human	Human	Human	Healthcare	Healthcare	NA	NA	NA	NA	Europe	United Kingdom	Scotland			NA	NA	NA	Wellcome Sanger Institute - Tom Evans	Escherichia coli	PATH-SAFE project		NA	NA	NA	NA	NA	PRJEB12513	ERP014001		SAMEA4043317	ERS1214427	2016-07-20	2016-07-20	ESC_EA1238AA	Assembled	120	178000	5231443	Escherichia coli / Shigella;100.0%	166	1539	3.41
ESC_HA7010AA_AS	ESC_EA1239AA	SAMEA4043316	Human	Human	Human	Human	Healthcare	Healthcare	NA	NA	NA	NA	Europe	United Kingdom	Scotland			NA	NA	NA	Wellcome Sanger Institute - Tom Evans	Escherichia coli	PATH-SAFE project		NA	NA	NA	NA	NA	PRJEB12513	ERP014001		SAMEA4043316	ERS1214426	2016-07-20	2016-07-20	ESC_EA1239AA	Assembled	145	253547	5094469	Escherichia coli / Shigella;94.18%	150	2084	3.41
ESC_HA7008AA_AS	ESC_EA1241AA	SAMEA4043314	Human	Human	Human	Human	Hospital	Hospital	2013	NA	NA	NA	Europe	United Kingdom	Scotland			NA	NA	NA	Wellcome Sanger Institute - Tom Evans	Escherichia coli	PATH-SAFE project		NA	NA	NA	NA	NA	PRJEB12513	ERP014001		SAMEA4043314	ERS1214424	2016-07-20	2016-07-20	ESC_EA1241AA	Assembled	143	222468	5232340	Escherichia coli / Shigella;100.0%	114	1718	3.41
ESC_HA7007AA_AS	ESC_EA1242AA	SAMEA4043313	Human	Human	Human	Human	Community	Community	2013	NA	NA	NA	Europe	United Kingdom	Scotland			NA	NA	NA	Wellcome Sanger Institute - Tom Evans	Escherichia coli	PATH-SAFE project		NA	NA	NA	NA	NA	PRJEB12513	ERP014001		SAMEA4043313	ERS1214423	2016-07-20	2016-07-20	ESC_EA1242AA	Assembled	121	241955	5362571	Escherichia coli / Shigella;99.16%	164	1627	3.41
ESC_HA7006AA_AS	ESC_EA1243AA	SAMEA4043312	Human	Human	Human	Human	Hospital	Hospital	2013	NA	NA	NA	Europe	United Kingdom	Scotland			NA	NA	NA	Wellcome Sanger Institute - Tom Evans	Escherichia coli	PATH-SAFE project		NA	NA	NA	NA	NA	PRJEB12513	ERP014001		SAMEA4043312	ERS1214422	2016-07-20	2016-07-20	ESC_EA1243AA	Assembled	133	241260	5290983	Escherichia coli / Shigella;100.0%	103	1475	3.41
ESC_HA7005AA_AS	ESC_EA1244AA	SAMEA4043311	Human	Human	Human	Human	Healthcare	Healthcare	2013	NA	NA	NA	Europe	United Kingdom	Scotland			NA	NA	NA	Wellcome Sanger Institute - Tom Evans	Escherichia coli	PATH-SAFE project		NA	NA	NA	NA	NA	PRJEB12513	ERP014001		SAMEA4043311	ERS1214421	2016-07-20	2016-07-20	ESC_EA1244AA	Assembled	125	331433	5098685	Escherichia coli / Shigella;100.0%	80	1943	3.41
ESC_HA7004AA_AS	ESC_EA1245AA	SAMEA4043310	Human	Human	Human	Human	Community	Community	2013	NA	NA	NA	Europe	United Kingdom	Scotland			NA	NA	NA	Wellcome Sanger Institute - Tom Evans	Escherichia coli	PATH-SAFE project		NA	NA	NA	NA	NA	PRJEB12513	ERP014001		SAMEA4043310	ERS1214420	2016-07-20	2016-07-20	ESC_EA1245AA	Assembled	126	274266	5169138	Escherichia coli / Shigella;97.51%	161	2553	3.41
ESC_HA7003AA_AS	ESC_EA1246AA	SAMEA4043309	Human	Human	Human	Human	Community	Community	2013	NA	NA	NA	Europe	United Kingdom	Scotland			NA	NA	NA	Wellcome Sanger Institute - Tom Evans	Escherichia coli	PATH-SAFE project		NA	NA	NA	NA	NA	PRJEB12513	ERP014001		SAMEA4043309	ERS1214419	2016-07-20	2016-07-20	ESC_EA1246AA	Assembled	125	203977	5110118	Escherichia coli / Shigella;98.61%	105	1575	3.41
ESC_HA7002AA_AS	ESC_EA1247AA	SAMEA4043308	Human	Human	Human	Human	Community	Community	2013	NA	NA	NA	Europe	United Kingdom	Scotland			NA	NA	NA	Wellcome Sanger Institute - Tom Evans	Escherichia coli	PATH-SAFE project		NA	NA	NA	NA	NA	PRJEB12513	ERP014001		SAMEA4043308	ERS1214418	2016-07-20	2016-07-20	ESC_EA1247AA	Assembled	134	236169	4754387	Escherichia coli / Shigella;95.56%	66	2132	3.41
ESC_HA7001AA_AS	ESC_EA1248AA	SAMEA4043307	Human	Human	Human	Human	Healthcare	Healthcare	2013	NA	NA	NA	Europe	United Kingdom	Scotland			NA	NA	NA	Wellcome Sanger Institute - Tom Evans	Escherichia coli	PATH-SAFE project		NA	NA	NA	NA	NA	PRJEB12513	ERP014001		SAMEA4043307	ERS1214417	2016-07-20	2016-07-20	ESC_EA1248AA	Assembled	119	346380	5203670	Escherichia coli / Shigella;100.0%	115	2770	3.41
ESC_HA7000AA_AS	ESC_EA1249AA	SAMEA4043306	Human	Human	Human	Human	Healthcare	Healthcare	2013	NA	NA	NA	Europe	United Kingdom	Scotland			NA	NA	NA	Wellcome Sanger Institute - Tom Evans	Escherichia coli	PATH-SAFE project		NA	NA	NA	NA	NA	PRJEB12513	ERP014001		SAMEA4043306	ERS1214416	2016-07-20	2016-07-20	ESC_EA1249AA	Assembled	138	294638	4991687	Escherichia coli / Shigella;97.96%	67	932	3.41
ESC_HA6999AA_AS	ESC_EA1250AA	SAMEA4043305	Human	Human	Human	Human	Community	Community	2013	NA	NA	NA	Europe	United Kingdom	Scotland			NA	NA	NA	Wellcome Sanger Institute - Tom Evans	Escherichia coli	PATH-SAFE project		NA	NA	NA	NA	NA	PRJEB12513	ERP014001		SAMEA4043305	ERS1214415	2016-07-20	2016-07-20	ESC_EA1250AA	Assembled	140	288193	5057901	Escherichia coli / Shigella;98.44%	100	1836	3.41
ESC_HA6998AA_AS	ESC_EA1251AA	SAMEA4043304	Human	Human	Human	Human	Community	Community	2013	NA	NA	NA	Europe	United Kingdom	Scotland			NA	NA	NA	Wellcome Sanger Institute - Tom Evans	Escherichia coli	PATH-SAFE project		NA	NA	NA	NA	NA	PRJEB12513	ERP014001		SAMEA4043304	ERS1214414	2016-07-20	2016-07-20	ESC_EA1251AA	Assembled	160	371603	4609424	Escherichia coli / Shigella;100.0%	33	1038	3.41
ESC_HA6997AA_AS	ESC_EA1252AA	SAMEA4043303	Human	Human	Human	Human	Community	Community	2013	NA	NA	NA	Europe	United Kingdom	Scotland			NA	NA	NA	Wellcome Sanger Institute - Tom Evans	Escherichia coli	PATH-SAFE project		NA	NA	NA	NA	NA	PRJEB12513	ERP014001		SAMEA4043303	ERS1214413	2016-07-20	2016-07-20	ESC_EA1252AA	Assembled	147	214121	5150059	Escherichia coli / Shigella;100.0%	118	1821	3.41
ESC_HA6995AA_AS	ESC_EA1254AA	SAMEA4043301	Human	Human	Human	Human	Hospital	Hospital	2013	NA	NA	NA	Europe	United Kingdom	Scotland			NA	NA	NA	Wellcome Sanger Institute - Tom Evans	Escherichia coli	PATH-SAFE project		NA	NA	NA	NA	NA	PRJEB12513	ERP014001		SAMEA4043301	ERS1214411	2016-07-20	2016-07-20	ESC_EA1254AA	Assembled	122	282118	5146231	Escherichia coli / Shigella;95.41%	130	2866	3.41
ESC_HA6994AA_AS	ESC_EA1255AA	SAMEA4043300	Human	Human	Human	Human	Hospital	Hospital	2013	NA	NA	NA	Europe	United Kingdom	Scotland			NA	NA	NA	Wellcome Sanger Institute - Tom Evans	Escherichia coli	PATH-SAFE project		NA	NA	NA	NA	NA	PRJEB12513	ERP014001		SAMEA4043300	ERS1214410	2016-07-20	2016-07-20	ESC_EA1255AA	Assembled	133	287820	5036793	Escherichia coli / Shigella;100.0%	109	2437	3.41
ESC_HA6993AA_AS	ESC_EA1256AA	SAMEA4043299	Human	Human	Human	Human	Healthcare	Healthcare	2013	NA	NA	NA	Europe	United Kingdom	Scotland			NA	NA	NA	Wellcome Sanger Institute - Tom Evans	Escherichia coli	PATH-SAFE project		NA	NA	NA	NA	NA	PRJEB12513	ERP014001		SAMEA4043299	ERS1214409	2016-07-20	2016-07-20	ESC_EA1256AA	Assembled	130	223198	5331977	Escherichia coli / Shigella;93.64%	123	3640	3.41
ESC_HA6991AA_AS	ESC_EA1258AA	SAMEA4043297	Human	Human	Human	Human	Healthcare	Healthcare	2013	NA	NA	NA	Europe	United Kingdom	Scotland			NA	NA	NA	Wellcome Sanger Institute - Tom Evans	Escherichia coli	PATH-SAFE project		NA	NA	NA	NA	NA	PRJEB12513	ERP014001		SAMEA4043297	ERS1214407	2016-07-20	2016-07-20	ESC_EA1258AA	Assembled	146	316745	5110485	Escherichia coli / Shigella;98.36%	89	2042	3.41
ESC_HA6990AA_AS	ESC_EA1259AA	SAMEA4043296	Human	Human	Human	Human	Community	Community	2013	NA	NA	NA	Europe	United Kingdom	Scotland			NA	NA	NA	Wellcome Sanger Institute - Tom Evans	Escherichia coli	PATH-SAFE project		NA	NA	NA	NA	NA	PRJEB12513	ERP014001		SAMEA4043296	ERS1214406	2016-07-20	2016-07-20	ESC_EA1259AA	Assembled	157	240061	5334308	Escherichia coli / Shigella;96.27%	142	2142	3.41
ESC_HA6989AA_AS	ESC_EA1260AA	SAMEA4043295	Human	Human	Human	Human	Healthcare	Healthcare	2013	NA	NA	NA	Europe	United Kingdom	Scotland			NA	NA	NA	Wellcome Sanger Institute - Tom Evans	Escherichia coli	PATH-SAFE project		NA	NA	NA	NA	NA	PRJEB12513	ERP014001		SAMEA4043295	ERS1214405	2016-07-20	2016-07-20	ESC_EA1260AA	Assembled	167	200476	5031670	Escherichia coli / Shigella;90.41%	112	1088	3.41
ESC_HA6988AA_AS	ESC_EA1261AA	SAMEA4043294	Human	Human	Human	Human	Hospital	Hospital	2013	NA	NA	NA	Europe	United Kingdom	Scotland			NA	NA	NA	Wellcome Sanger Institute - Tom Evans	Escherichia coli	PATH-SAFE project		NA	NA	NA	NA	NA	PRJEB12513	ERP014001		SAMEA4043294	ERS1214404	2016-07-20	2016-07-20	ESC_EA1261AA	Assembled	161	185117	5086941	Escherichia coli / Shigella;97.14%	108	1551	3.41
ESC_HA6986AA_AS	ESC_EA1263AA	SAMEA4043292	Human	Human	Human	Human	Community	Community	2013	NA	NA	NA	Europe	United Kingdom	Scotland			NA	NA	NA	Wellcome Sanger Institute - Tom Evans	Escherichia coli	PATH-SAFE project		NA	NA	NA	NA	NA	PRJEB12513	ERP014001		SAMEA4043292	ERS1214402	2016-07-20	2016-07-20	ESC_EA1263AA	Assembled	152	112701	5043942	Escherichia coli / Shigella;98.61%	201	1459	3.41
ESC_HA6985AA_AS	ESC_EA1264AA	SAMEA4043291	Human	Human	Human	Human	Community	Community	2013	NA	NA	NA	Europe	United Kingdom	Scotland			NA	NA	NA	Wellcome Sanger Institute - Tom Evans	Escherichia coli	PATH-SAFE project		NA	NA	NA	NA	NA	PRJEB12513	ERP014001		SAMEA4043291	ERS1214401	2016-07-20	2016-07-20	ESC_EA1264AA	Assembled	132	164065	5384967	Escherichia coli / Shigella;98.55%	138	1933	3.41
ESC_HA6984AA_AS	ESC_EA1265AA	SAMEA4043290	Human	Human	Human	Human	Healthcare	Healthcare	2013	NA	NA	NA	Europe	United Kingdom	Scotland			NA	NA	NA	Wellcome Sanger Institute - Tom Evans	Escherichia coli	PATH-SAFE project		NA	NA	NA	NA	NA	PRJEB12513	ERP014001		SAMEA4043290	ERS1214400	2016-07-20	2016-07-20	ESC_EA1265AA	Assembled	145	164165	5415297	Escherichia coli / Shigella;96.76%	125	1838	3.41
ESC_HA6983AA_AS	ESC_EA1266AA	SAMEA4043289	Human	Human	Human	Human	Healthcare	Healthcare	2013	NA	NA	NA	Europe	United Kingdom	Scotland			NA	NA	NA	Wellcome Sanger Institute - Tom Evans	Escherichia coli	PATH-SAFE project		NA	NA	NA	NA	NA	PRJEB12513	ERP014001		SAMEA4043289	ERS1214399	2016-07-20	2016-07-20	ESC_EA1266AA	Assembled	131	592277	5011390	Escherichia coli / Shigella;85.42%	59	2000	3.41
ESC_HA6981AA_AS	ESC_EA1268AA	SAMEA4043287	Human	Human	Human	Human	Hospital	Hospital	2013	NA	NA	NA	Europe	United Kingdom	Scotland			NA	NA	NA	Wellcome Sanger Institute - Tom Evans	Escherichia coli	PATH-SAFE project		NA	NA	NA	NA	NA	PRJEB12513	ERP014001		SAMEA4043287	ERS1214397	2016-07-20	2016-07-20	ESC_EA1268AA	Assembled	145	360205	5213460	Escherichia coli / Shigella;97.22%	63	1422	3.41
ESC_HA6980AA_AS	ESC_EA1269AA	SAMEA4043286	Human	Human	Human	Human	Hospital	Hospital	2013	NA	NA	NA	Europe	United Kingdom	Scotland			NA	NA	NA	Wellcome Sanger Institute - Tom Evans	Escherichia coli	PATH-SAFE project		NA	NA	NA	NA	NA	PRJEB12513	ERP014001		SAMEA4043286	ERS1214396	2016-07-20	2016-07-20	ESC_EA1269AA	Assembled	167	251186	4829845	Escherichia coli / Shigella;93.33%	59	755	3.41
ESC_HA6979AA_AS	ESC_EA1270AA	SAMEA4043285	Human	Human	Human	Human	Community	Community	2013	NA	NA	NA	Europe	United Kingdom	Scotland			NA	NA	NA	Wellcome Sanger Institute - Tom Evans	Escherichia coli	PATH-SAFE project		NA	NA	NA	NA	NA	PRJEB12513	ERP014001		SAMEA4043285	ERS1214395	2016-07-20	2016-07-20	ESC_EA1270AA	Assembled	136	211248	5151529	Escherichia coli / Shigella;100.0%	89	924	3.41
ESC_HA6978AA_AS	ESC_EA1271AA	SAMEA4043284	Human	Human	Human	Human	Healthcare	Healthcare	2013	NA	NA	NA	Europe	United Kingdom	Scotland			NA	NA	NA	Wellcome Sanger Institute - Tom Evans	Escherichia coli	PATH-SAFE project		NA	NA	NA	NA	NA	PRJEB12513	ERP014001		SAMEA4043284	ERS1214394	2016-07-20	2016-07-20	ESC_EA1271AA	Assembled	154	209063	4808708	Escherichia coli / Shigella;100.0%	78	1248	3.41
ESC_HA6977AA_AS	ESC_EA1272AA	SAMEA4043282	Human	Human	Human	Human	Hospital	Hospital	2013	NA	NA	NA	Europe	United Kingdom	Scotland			NA	NA	NA	Wellcome Sanger Institute - Tom Evans	Escherichia coli	PATH-SAFE project		NA	NA	NA	NA	NA	PRJEB12513	ERP014001		SAMEA4043282	ERS1214392	2016-07-20	2016-07-20	ESC_EA1272AA	Assembled	149	209345	5053592	Escherichia coli / Shigella;98.53%	97	1250	3.41
ESC_HA6976AA_AS	ESC_EA1273AA	SAMEA4043280	Human	Human	Human	Human	Hospital	Hospital	2013	NA	NA	NA	Europe	United Kingdom	Scotland			NA	NA	NA	Wellcome Sanger Institute - Tom Evans	Escherichia coli	PATH-SAFE project		NA	NA	NA	NA	NA	PRJEB12513	ERP014001		SAMEA4043280	ERS1214390	2016-07-20	2016-07-20	ESC_EA1273AA	Assembled	139	287838	5253664	Escherichia coli / Shigella;100.0%	114	1836	3.41
ESC_HA6975AA_AS	ESC_EA1274AA	SAMEA4043278	Human	Human	Human	Human	Community	Community	2013	NA	NA	NA	Europe	United Kingdom	Scotland			NA	NA	NA	Wellcome Sanger Institute - Tom Evans	Escherichia coli	PATH-SAFE project		NA	NA	NA	NA	NA	PRJEB12513	ERP014001		SAMEA4043278	ERS1214388	2016-07-20	2016-07-20	ESC_EA1274AA	Assembled	131	334883	5261831	Escherichia coli / Shigella;92.45%	70	1260	3.41
ESC_HA6974AA_AS	ESC_EA1275AA	SAMEA4043276	Human	Human	Human	Human	Community	Community	2013	NA	NA	NA	Europe	United Kingdom	Scotland			NA	NA	NA	Wellcome Sanger Institute - Tom Evans	Escherichia coli	PATH-SAFE project		NA	NA	NA	NA	NA	PRJEB12513	ERP014001		SAMEA4043276	ERS1214386	2016-07-20	2016-07-20	ESC_EA1275AA	Assembled	145	738604	4874496	Escherichia coli / Shigella;100.0%	33	446	3.41
ESC_HA6973AA_AS	ESC_EA1276AA	SAMEA4043274	Human	Human	Human	Human	Healthcare	Healthcare	2013	NA	NA	NA	Europe	United Kingdom	Scotland			NA	NA	NA	Wellcome Sanger Institute - Tom Evans	Escherichia coli	PATH-SAFE project		NA	NA	NA	NA	NA	PRJEB12513	ERP014001		SAMEA4043274	ERS1214384	2016-07-20	2016-07-20	ESC_EA1276AA	Assembled	136	191034	5460633	Escherichia coli / Shigella;96.79%	130	1995	3.41
ESC_HA6972AA_AS	ESC_EA1277AA	SAMEA4043272	Human	Human	Human	Human	Community	Community	2015	NA	NA	NA	Europe	United Kingdom	Scotland			NA	NA	NA	Wellcome Sanger Institute - Tom Evans	Escherichia coli	PATH-SAFE project		NA	NA	NA	NA	NA	PRJEB12513	ERP014001		SAMEA4043272	ERS1214382	2016-07-20	2016-07-20	ESC_EA1277AA	Assembled	162	363700	5035070	Escherichia coli / Shigella;100.0%	87	1175	3.41
ESC_HA6971AA_AS	ESC_EA1278AA	SAMEA4043270	Human	Human	Human	Human	Healthcare	Healthcare	2015	NA	NA	NA	Europe	United Kingdom	Scotland			NA	NA	NA	Wellcome Sanger Institute - Tom Evans	Escherichia coli	PATH-SAFE project		NA	NA	NA	NA	NA	PRJEB12513	ERP014001		SAMEA4043270	ERS1214380	2016-07-20	2016-07-20	ESC_EA1278AA	Assembled	134	303655	5275153	Escherichia coli / Shigella;96.23%	69	1321	3.41
ESC_HA6970AA_AS	ESC_EA1279AA	SAMEA4043268	Human	Human	Human	Human	Hospital	Hospital	2015	NA	NA	NA	Europe	United Kingdom	Scotland			NA	NA	NA	Wellcome Sanger Institute - Tom Evans	Escherichia coli	PATH-SAFE project		NA	NA	NA	NA	NA	PRJEB12513	ERP014001		SAMEA4043268	ERS1214378	2016-07-20	2016-07-20	ESC_EA1279AA	Assembled	138	64450	5148490	Escherichia coli / Shigella;98.09%	197	1282	3.41
ESC_HA6968AA_AS	ESC_EA1281AA	SAMEA4043264	Human	Human	Human	Human	Healthcare	Healthcare	2015	NA	NA	NA	Europe	United Kingdom	Scotland			NA	NA	NA	Wellcome Sanger Institute - Tom Evans	Escherichia coli	PATH-SAFE project		NA	NA	NA	NA	NA	PRJEB12513	ERP014001		SAMEA4043264	ERS1214374	2016-07-20	2016-07-20	ESC_EA1281AA	Assembled	146	336753	5165629	Escherichia coli / Shigella;94.29%	87	2323	3.41
ESC_HA6967AA_AS	ESC_EA1282AA	SAMEA4043261	Human	Human	Human	Human	Hospital	Hospital	2015	NA	NA	NA	Europe	United Kingdom	Scotland			NA	NA	NA	Wellcome Sanger Institute - Tom Evans	Escherichia coli	PATH-SAFE project		NA	NA	NA	NA	NA	PRJEB12513	ERP014001		SAMEA4043261	ERS1214371	2016-07-20	2016-07-20	ESC_EA1282AA	Assembled	120	259050	5238738	Escherichia coli / Shigella;100.0%	133	3218	3.41
ESC_HA6965AA_AS	ESC_EA1284AA	SAMEA4043256	Human	Human	Human	Human	Hospital	Hospital	2015	NA	NA	NA	Europe	United Kingdom	Scotland			NA	NA	NA	Wellcome Sanger Institute - Tom Evans	Escherichia coli	PATH-SAFE project		NA	NA	NA	NA	NA	PRJEB12513	ERP014001		SAMEA4043256	ERS1214366	2016-07-20	2016-07-20	ESC_EA1284AA	Assembled	141	284161	5038899	Escherichia coli / Shigella;96.61%	75	1472	3.41
ESC_HA6964AA_AS	ESC_EA1285AA	SAMEA4043255	Human	Human	Human	Human	Community	Community	2015	NA	NA	NA	Europe	United Kingdom	Scotland			NA	NA	NA	Wellcome Sanger Institute - Tom Evans	Escherichia coli	PATH-SAFE project		NA	NA	NA	NA	NA	PRJEB12513	ERP014001		SAMEA4043255	ERS1214365	2016-07-20	2016-07-20	ESC_EA1285AA	Assembled	156	287694	5219058	Escherichia coli / Shigella;99.02%	120	2068	3.41
ESC_HA6963AA_AS	ESC_EA1286AA	SAMEA4043252	Human	Human	Human	Human	Hospital	Hospital	2015	NA	NA	NA	Europe	United Kingdom	Scotland			NA	NA	NA	Wellcome Sanger Institute - Tom Evans	Escherichia coli	PATH-SAFE project		NA	NA	NA	NA	NA	PRJEB12513	ERP014001		SAMEA4043252	ERS1214362	2016-07-20	2016-07-20	ESC_EA1286AA	Assembled	142	252939	4980215	Escherichia coli / Shigella;94.73%	84	966	3.41
ESC_HA6962AA_AS	ESC_EA1287AA	SAMEA4043250	Human	Human	Human	Human	Community	Community	2015	NA	NA	NA	Europe	United Kingdom	Scotland			NA	NA	NA	Wellcome Sanger Institute - Tom Evans	Escherichia coli	PATH-SAFE project		NA	NA	NA	NA	NA	PRJEB12513	ERP014001		SAMEA4043250	ERS1214360	2016-07-20	2016-07-20	ESC_EA1287AA	Assembled	131	282031	5197731	Escherichia coli / Shigella;99.13%	136	2105	3.41
ESC_HA6961AA_AS	ESC_EA1288AA	SAMEA4043247	Human	Human	Human	Human	Hospital	Hospital	2015	NA	NA	NA	Europe	United Kingdom	Scotland			NA	NA	NA	Wellcome Sanger Institute - Tom Evans	Escherichia coli	PATH-SAFE project		NA	NA	NA	NA	NA	PRJEB12513	ERP014001		SAMEA4043247	ERS1214357	2016-07-20	2016-07-20	ESC_EA1288AA	Assembled	150	342671	4719054	Escherichia coli / Shigella;85.3%	62	1140	3.41
ESC_HA6960AA_AS	ESC_EA1289AA	SAMEA4043245	Human	Human	Human	Human	Hospital	Hospital	2015	NA	NA	NA	Europe	United Kingdom	Scotland			NA	NA	NA	Wellcome Sanger Institute - Tom Evans	Escherichia coli	PATH-SAFE project		NA	NA	NA	NA	NA	PRJEB12513	ERP014001		SAMEA4043245	ERS1214355	2016-07-20	2016-07-20	ESC_EA1289AA	Assembled	140	360376	5179147	Escherichia coli / Shigella;100.0%	56	1109	3.41
ESC_HA6959AA_AS	ESC_EA1290AA	SAMEA4043243	Human	Human	Human	Human	Community	Community	2015	NA	NA	NA	Europe	United Kingdom	Scotland			NA	NA	NA	Wellcome Sanger Institute - Tom Evans	Escherichia coli	PATH-SAFE project		NA	NA	NA	NA	NA	PRJEB12513	ERP014001		SAMEA4043243	ERS1214353	2016-07-20	2016-07-20	ESC_EA1290AA	Assembled	130	223198	5249965	Escherichia coli / Shigella;100.0%	124	1159	3.41
ESC_HA6958AA_AS	ESC_EA1291AA	SAMEA4043240	Human	Human	Human	Human	Healthcare	Healthcare	2015	NA	NA	NA	Europe	United Kingdom	Scotland			NA	NA	NA	Wellcome Sanger Institute - Tom Evans	Escherichia coli	PATH-SAFE project		NA	NA	NA	NA	NA	PRJEB12513	ERP014001		SAMEA4043240	ERS1214350	2016-07-20	2016-07-20	ESC_EA1291AA	Assembled	126	152977	5287482	Escherichia coli / Shigella;95.51%	112	1129	3.41
ESC_HA6957AA_AS	ESC_EA1292AA	SAMEA4043238	Human	Human	Human	Human	Hospital	Hospital	2015	NA	NA	NA	Europe	United Kingdom	Scotland			NA	NA	NA	Wellcome Sanger Institute - Tom Evans	Escherichia coli	PATH-SAFE project		NA	NA	NA	NA	NA	PRJEB12513	ERP014001		SAMEA4043238	ERS1214348	2016-07-20	2016-07-20	ESC_EA1292AA	Assembled	133	319178	5104789	Escherichia coli / Shigella;100.0%	62	1265	3.41
ESC_HA6953AA_AS	ESC_EA1296AA	SAMEA4043229	Human	Human	Human	Human	Healthcare	Healthcare	2015	NA	NA	NA	Europe	United Kingdom	Scotland			NA	NA	NA	Wellcome Sanger Institute - Tom Evans	Escherichia coli	PATH-SAFE project		NA	NA	NA	NA	NA	PRJEB12513	ERP014001		SAMEA4043229	ERS1214339	2016-07-20	2016-07-20	ESC_EA1296AA	Assembled	164	269396	4835843	Escherichia coli / Shigella;98.04%	67	1150	3.41
ESC_HA6952AA_AS	ESC_EA1297AA	SAMEA4043227	Human	Human	Human	Human	Healthcare	Healthcare	2015	NA	NA	NA	Europe	United Kingdom	Scotland			NA	NA	NA	Wellcome Sanger Institute - Tom Evans	Escherichia coli	PATH-SAFE project		NA	NA	NA	NA	NA	PRJEB12513	ERP014001		SAMEA4043227	ERS1214337	2016-07-20	2016-07-20	ESC_EA1297AA	Assembled	138	104854	5362543	Escherichia coli / Shigella;98.49%	179	2227	3.41
ESC_HA6951AA_AS	ESC_EA1298AA	SAMEA4043224	Human	Human	Human	Human	Healthcare	Healthcare	2015	NA	NA	NA	Europe	United Kingdom	Scotland			NA	NA	NA	Wellcome Sanger Institute - Tom Evans	Escherichia coli	PATH-SAFE project		NA	NA	NA	NA	NA	PRJEB12513	ERP014001		SAMEA4043224	ERS1214334	2016-07-20	2016-07-20	ESC_EA1298AA	Assembled	136	276262	5208661	Escherichia coli / Shigella;100.0%	68	738	3.41
ESC_HA6950AA_AS	ESC_EA1299AA	SAMEA4043221	Human	Human	Human	Human	Healthcare	Healthcare	2015	NA	NA	NA	Europe	United Kingdom	Scotland			NA	NA	NA	Wellcome Sanger Institute - Tom Evans	Escherichia coli	PATH-SAFE project		NA	NA	NA	NA	NA	PRJEB12513	ERP014001		SAMEA4043221	ERS1214331	2016-07-20	2016-07-20	ESC_EA1299AA	Assembled	139	269047	5079811	Escherichia coli / Shigella;100.0%	84	763	3.41
ESC_HA6949AA_AS	ESC_EA1300AA	SAMEA4043219	Human	Human	Human	Human	Hospital	Hospital	2015	NA	NA	NA	Europe	United Kingdom	Scotland			NA	NA	NA	Wellcome Sanger Institute - Tom Evans	Escherichia coli	PATH-SAFE project		NA	NA	NA	NA	NA	PRJEB12513	ERP014001		SAMEA4043219	ERS1214329	2016-07-20	2016-07-20	ESC_EA1300AA	Assembled	126	113494	5298958	Escherichia coli / Shigella;98.16%	164	1282	3.41
ESC_HA6948AA_AS	ESC_EA1301AA	SAMEA4043217	Human	Human	Human	Human	Healthcare	Healthcare	2015	NA	NA	NA	Europe	United Kingdom	Scotland			NA	NA	NA	Wellcome Sanger Institute - Tom Evans	Escherichia coli	PATH-SAFE project		NA	NA	NA	NA	NA	PRJEB12513	ERP014001		SAMEA4043217	ERS1214327	2016-07-20	2016-07-20	ESC_EA1301AA	Assembled	137	229929	5153521	Escherichia coli / Shigella;100.0%	67	1548	3.41
ESC_HA6947AA_AS	ESC_EA1302AA	SAMEA4043214	Human	Human	Human	Human	Community	Community	2015	NA	NA	NA	Europe	United Kingdom	Scotland			NA	NA	NA	Wellcome Sanger Institute - Tom Evans	Escherichia coli	PATH-SAFE project		NA	NA	NA	NA	NA	PRJEB12513	ERP014001		SAMEA4043214	ERS1214324	2016-07-20	2016-07-20	ESC_EA1302AA	Assembled	134	244916	5140007	Escherichia coli / Shigella;100.0%	77	889	3.41
ESC_HA6946AA_AS	ESC_EA1303AA	SAMEA4043212	Human	Human	Human	Human	Community	Community	2015	NA	NA	NA	Europe	United Kingdom	Scotland			NA	NA	NA	Wellcome Sanger Institute - Tom Evans	Escherichia coli	PATH-SAFE project		NA	NA	NA	NA	NA	PRJEB12513	ERP014001		SAMEA4043212	ERS1214322	2016-07-20	2016-07-20	ESC_EA1303AA	Assembled	128	214114	5166392	Escherichia coli / Shigella;100.0%	101	2135	3.41
ESC_HA6945AA_AS	ESC_EA1304AA	SAMEA4043210	Human	Human	Human	Human	Healthcare	Healthcare	2015	NA	NA	NA	Europe	United Kingdom	Scotland			NA	NA	NA	Wellcome Sanger Institute - Tom Evans	Escherichia coli	PATH-SAFE project		NA	NA	NA	NA	NA	PRJEB12513	ERP014001		SAMEA4043210	ERS1214320	2016-07-20	2016-07-20	ESC_EA1304AA	Assembled	138	191026	5311853	Escherichia coli / Shigella;99.03%	121	1312	3.41
ESC_HA6944AA_AS	ESC_EA1305AA	SAMEA4043207	Human	Human	Human	Human	Community	Community	2015	NA	NA	NA	Europe	United Kingdom	Scotland			NA	NA	NA	Wellcome Sanger Institute - Tom Evans	Escherichia coli	PATH-SAFE project		NA	NA	NA	NA	NA	PRJEB12513	ERP014001		SAMEA4043207	ERS1214317	2016-07-20	2016-07-20	ESC_EA1305AA	Assembled	136	268378	5151485	Escherichia coli / Shigella;96.43%	146	2102	3.41
ESC_HA6943AA_AS	ESC_EA1306AA	SAMEA4043205	Human	Human	Human	Human	Healthcare	Healthcare	2015	NA	NA	NA	Europe	United Kingdom	Scotland			NA	NA	NA	Wellcome Sanger Institute - Tom Evans	Escherichia coli	PATH-SAFE project		NA	NA	NA	NA	NA	PRJEB12513	ERP014001		SAMEA4043205	ERS1214315	2016-07-20	2016-07-20	ESC_EA1306AA	Assembled	134	194059	5090597	Escherichia coli / Shigella;100.0%	75	1137	3.41
ESC_HA6942AA_AS	ESC_EA1307AA	SAMEA4043203	Human	Human	Human	Human	Community	Community	2015	NA	NA	NA	Europe	United Kingdom	Scotland			NA	NA	NA	Wellcome Sanger Institute - Tom Evans	Escherichia coli	PATH-SAFE project		NA	NA	NA	NA	NA	PRJEB12513	ERP014001		SAMEA4043203	ERS1214313	2016-07-20	2016-07-20	ESC_EA1307AA	Assembled	129	170581	5149288	Escherichia coli / Shigella;98.39%	133	1854	3.41
ESC_HA6941AA_AS	ESC_EA1308AA	SAMEA4043201	Human	Human	Human	Human	Community	Community	2015	NA	NA	NA	Europe	United Kingdom	Scotland			NA	NA	NA	Wellcome Sanger Institute - Tom Evans	Escherichia coli	PATH-SAFE project		NA	NA	NA	NA	NA	PRJEB12513	ERP014001		SAMEA4043201	ERS1214311	2016-07-20	2016-07-20	ESC_EA1308AA	Assembled	122	342822	5034946	Escherichia coli / Shigella;98.15%	79	1383	3.41
ESC_HA6937AA_AS	ESC_EA1309AA	SAMEA4043198	Human	Human	Human	Human	Community	Community	2015	NA	NA	NA	Europe	United Kingdom	Scotland			NA	NA	NA	Wellcome Sanger Institute - Tom Evans	Escherichia coli	PATH-SAFE project		NA	NA	NA	NA	NA	PRJEB12513	ERP014001		SAMEA4043198	ERS1214308	2016-07-20	2016-07-20	ESC_EA1309AA	Assembled	125	202666	5153177	Escherichia coli / Shigella;98.9%	115	1293	3.41
ESC_HA6936AA_AS	ESC_EA1310AA	SAMEA4043195	Human	Human	Human	Human	Healthcare	Healthcare	2015	NA	NA	NA	Europe	United Kingdom	Scotland			NA	NA	NA	Wellcome Sanger Institute - Tom Evans	Escherichia coli	PATH-SAFE project		NA	NA	NA	NA	NA	PRJEB12513	ERP014001		SAMEA4043195	ERS1214305	2016-07-20	2016-07-20	ESC_EA1310AA	Assembled	143	319790	5228357	Escherichia coli / Shigella;100.0%	69	1222	3.41
ESC_HA6935AA_AS	ESC_EA1311AA	SAMEA4043194	Human	Human	Human	Human	Healthcare	Healthcare	2015	NA	NA	NA	Europe	United Kingdom	Scotland			NA	NA	NA	Wellcome Sanger Institute - Tom Evans	Escherichia coli	PATH-SAFE project		NA	NA	NA	NA	NA	PRJEB12513	ERP014001		SAMEA4043194	ERS1214304	2016-07-20	2016-07-20	ESC_EA1311AA	Assembled	125	137451	4897988	Escherichia coli / Shigella;97.23%	101	725	3.41
ESC_HA6934AA_AS	ESC_EA1312AA	SAMEA4043191	Human	Human	Human	Human	Hospital	Hospital	2015	NA	NA	NA	Europe	United Kingdom	Scotland			NA	NA	NA	Wellcome Sanger Institute - Tom Evans	Escherichia coli	PATH-SAFE project		NA	NA	NA	NA	NA	PRJEB12513	ERP014001		SAMEA4043191	ERS1214301	2016-07-20	2016-07-20	ESC_EA1312AA	Assembled	135	192970	5212375	Escherichia coli / Shigella;98.98%	140	1300	3.41
ESC_HA6933AA_AS	ESC_EA1313AA	SAMEA4043189	Human	Human	Human	Human	Community	Community	2015	NA	NA	NA	Europe	United Kingdom	Scotland			NA	NA	NA	Wellcome Sanger Institute - Tom Evans	Escherichia coli	PATH-SAFE project		NA	NA	NA	NA	NA	PRJEB12513	ERP014001		SAMEA4043189	ERS1214299	2016-07-20	2016-07-20	ESC_EA1313AA	Assembled	139	263072	5094978	Escherichia coli / Shigella;98.94%	113	1344	3.41
ESC_HA6931AA_AS	ESC_EA1315AA	SAMEA4043185	Human	Human	Human	Human	Healthcare	Healthcare	2015	NA	NA	NA	Europe	United Kingdom	Scotland			NA	NA	NA	Wellcome Sanger Institute - Tom Evans	Escherichia coli	PATH-SAFE project		NA	NA	NA	NA	NA	PRJEB12513	ERP014001		SAMEA4043185	ERS1214295	2016-07-20	2016-07-20	ESC_EA1315AA	Assembled	120	229598	5074208	Escherichia coli / Shigella;78.38%	90	2245	3.41
ESC_HA6930AA_AS	ESC_EA1316AA	SAMEA4043183	Human	Human	Human	Human	Community	Community	2015	NA	NA	NA	Europe	United Kingdom	Scotland			NA	NA	NA	Wellcome Sanger Institute - Tom Evans	Escherichia coli	PATH-SAFE project		NA	NA	NA	NA	NA	PRJEB12513	ERP014001		SAMEA4043183	ERS1214293	2016-07-20	2016-07-20	ESC_EA1316AA	Assembled	127	179846	5090149	Escherichia coli / Shigella;98.92%	136	2017	3.41
ESC_HA6929AA_AS	ESC_EA1317AA	SAMEA4043181	Human	Human	Human	Human	Hospital	Hospital	2015	NA	NA	NA	Europe	United Kingdom	Scotland			NA	NA	NA	Wellcome Sanger Institute - Tom Evans	Escherichia coli	PATH-SAFE project		NA	NA	NA	NA	NA	PRJEB12513	ERP014001		SAMEA4043181	ERS1214291	2016-07-20	2016-07-20	ESC_EA1317AA	Assembled	119	223198	5280611	Escherichia coli / Shigella;100.0%	139	1477	3.41
ESC_HA6928AA_AS	ESC_EA1318AA	SAMEA4043179	Human	Human	Human	Human	Hospital	Hospital	2015	NA	NA	NA	Europe	United Kingdom	Scotland			NA	NA	NA	Wellcome Sanger Institute - Tom Evans	Escherichia coli	PATH-SAFE project		NA	NA	NA	NA	NA	PRJEB12513	ERP014001		SAMEA4043179	ERS1214289	2016-07-20	2016-07-20	ESC_EA1318AA	Assembled	153	295336	5006098	Escherichia coli / Shigella;98.53%	104	1343	3.41
ESC_HA6927AA_AS	ESC_EA1319AA	SAMEA4043177	Human	Human	Human	Human	Community	Community	2015	NA	NA	NA	Europe	United Kingdom	Scotland			NA	NA	NA	Wellcome Sanger Institute - Tom Evans	Escherichia coli	PATH-SAFE project		NA	NA	NA	NA	NA	PRJEB12513	ERP014001		SAMEA4043177	ERS1214287	2016-07-20	2016-07-20	ESC_EA1319AA	Assembled	159	337222	4963328	Escherichia coli / Shigella;97.92%	56	882	3.41
ESC_HA6925AA_AS	ESC_EA1321AA	SAMEA4043173	Human	Human	Human	Human	Community	Community	2015	NA	NA	NA	Europe	United Kingdom	Scotland			NA	NA	NA	Wellcome Sanger Institute - Tom Evans	Escherichia coli	PATH-SAFE project		NA	NA	NA	NA	NA	PRJEB12513	ERP014001		SAMEA4043173	ERS1214283	2016-07-20	2016-07-20	ESC_EA1321AA	Assembled	158	169551	5275502	Escherichia coli / Shigella;100.0%	126	1899	3.41
ESC_HA6923AA_AS	ESC_EA1323AA	SAMEA4043170	Human	Human	Human	Human	Community	Community	2015	NA	NA	NA	Europe	United Kingdom	Scotland			NA	NA	NA	Wellcome Sanger Institute - Tom Evans	Escherichia coli	PATH-SAFE project		NA	NA	NA	NA	NA	PRJEB12513	ERP014001		SAMEA4043170	ERS1214280	2016-07-20	2016-07-20	ESC_EA1323AA	Assembled	143	278420	5152597	Escherichia coli / Shigella;97.59%	99	1087	3.41
ESC_HA6922AA_AS	ESC_EA1324AA	SAMEA4043168	Human	Human	Human	Human	Community	Community	2015	NA	NA	NA	Europe	United Kingdom	Scotland			NA	NA	NA	Wellcome Sanger Institute - Tom Evans	Escherichia coli	PATH-SAFE project		NA	NA	NA	NA	NA	PRJEB12513	ERP014001		SAMEA4043168	ERS1214278	2016-07-20	2016-07-20	ESC_EA1324AA	Assembled	134	160093	5446735	Escherichia coli / Shigella;91.27%	160	2362	3.41
ESC_HA6921AA_AS	ESC_EA1325AA	SAMEA4043166	Human	Human	Human	Human	Hospital	Hospital	2015	NA	NA	NA	Europe	United Kingdom	Scotland			NA	NA	NA	Wellcome Sanger Institute - Tom Evans	Escherichia coli	PATH-SAFE project		NA	NA	NA	NA	NA	PRJEB12513	ERP014001		SAMEA4043166	ERS1214276	2016-07-20	2016-07-20	ESC_EA1325AA	Assembled	128	276262	5292643	Escherichia coli / Shigella;98.51%	90	1108	3.41
ESC_HA6915AA_AS	ESC_EA1331AA	SAMEA4043271	Human	Human	Human	Human	Hospital	Hospital	2013	NA	NA	NA	Europe	United Kingdom	Scotland			NA	NA	NA	Wellcome Sanger Institute - Tom Evans	Escherichia coli	PATH-SAFE project		NA	NA	NA	NA	NA	PRJEB12513	ERP014001		SAMEA4043271	ERS1214381	2016-07-20	2016-07-20	ESC_EA1331AA	Assembled	169	256030	5055609	Escherichia coli / Shigella;96.0%	112	1640	3.41
ESC_HA6914AA_AS	ESC_EA1332AA	SAMEA4043269	Human	Human	Human	Human	Hospital	Hospital	2013	NA	NA	NA	Europe	United Kingdom	Scotland			NA	NA	NA	Wellcome Sanger Institute - Tom Evans	Escherichia coli	PATH-SAFE project		NA	NA	NA	NA	NA	PRJEB12513	ERP014001		SAMEA4043269	ERS1214379	2016-07-20	2016-07-20	ESC_EA1332AA	Assembled	115	201878	5036743	Escherichia coli / Shigella;98.15%	75	1453	3.41
ESC_HA6913AA_AS	ESC_EA1333AA	SAMEA4043266	Human	Human	Human	Human	Hospital	Hospital	2013	NA	NA	NA	Europe	United Kingdom	Scotland			NA	NA	NA	Wellcome Sanger Institute - Tom Evans	Escherichia coli	PATH-SAFE project		NA	NA	NA	NA	NA	PRJEB12513	ERP014001		SAMEA4043266	ERS1214376	2016-07-20	2016-07-20	ESC_EA1333AA	Assembled	117	235438	4979381	Escherichia coli / Shigella;100.0%	93	1737	3.41
ESC_HA6912AA_AS	ESC_EA1334AA	SAMEA4043265	Human	Human	Human	Human	Healthcare	Healthcare	2013	NA	NA	NA	Europe	United Kingdom	Scotland			NA	NA	NA	Wellcome Sanger Institute - Tom Evans	Escherichia coli	PATH-SAFE project		NA	NA	NA	NA	NA	PRJEB12513	ERP014001		SAMEA4043265	ERS1214375	2016-07-20	2016-07-20	ESC_EA1334AA	Assembled	130	186153	4806972	Escherichia coli / Shigella;91.43%	99	1009	3.41
ESC_HA6910AA_AS	ESC_EA1336AA	SAMEA4043262	Human	Human	Human	Human	Community	Community	2013	NA	NA	NA	Europe	United Kingdom	Scotland			NA	NA	NA	Wellcome Sanger Institute - Tom Evans	Escherichia coli	PATH-SAFE project		NA	NA	NA	NA	NA	PRJEB12513	ERP014001		SAMEA4043262	ERS1214372	2016-07-20	2016-07-20	ESC_EA1336AA	Assembled	148	243011	5081995	Escherichia coli / Shigella;96.62%	114	1709	3.41
ESC_HA6908AA_AS	ESC_EA1338AA	SAMEA4043258	Human	Human	Human	Human	Community	Community	2013	NA	NA	NA	Europe	United Kingdom	Scotland			NA	NA	NA	Wellcome Sanger Institute - Tom Evans	Escherichia coli	PATH-SAFE project		NA	NA	NA	NA	NA	PRJEB12513	ERP014001		SAMEA4043258	ERS1214368	2016-07-20	2016-07-20	ESC_EA1338AA	Assembled	159	169550	5295610	Escherichia coli / Shigella;100.0%	114	1286	3.41
ESC_HA6907AA_AS	ESC_EA1339AA	SAMEA4043257	Human	Human	Human	Human	Community	Community	2013	NA	NA	NA	Europe	United Kingdom	Scotland			NA	NA	NA	Wellcome Sanger Institute - Tom Evans	Escherichia coli	PATH-SAFE project		NA	NA	NA	NA	NA	PRJEB12513	ERP014001		SAMEA4043257	ERS1214367	2016-07-20	2016-07-20	ESC_EA1339AA	Assembled	172	123063	5199183	Escherichia coli / Shigella;100.0%	112	1572	3.41
ESC_HA6906AA_AS	ESC_EA1340AA	SAMEA4043254	Human	Human	Human	Human	Healthcare	Healthcare	2013	NA	NA	NA	Europe	United Kingdom	Scotland			NA	NA	NA	Wellcome Sanger Institute - Tom Evans	Escherichia coli	PATH-SAFE project		NA	NA	NA	NA	NA	PRJEB12513	ERP014001		SAMEA4043254	ERS1214364	2016-07-20	2016-07-20	ESC_EA1340AA	Assembled	126	331017	4869607	Escherichia coli / Shigella;100.0%	46	710	3.41
ESC_HA6905AA_AS	ESC_EA1341AA	SAMEA4043253	Human	Human	Human	Human	Community	Community	2013	NA	NA	NA	Europe	United Kingdom	Scotland			NA	NA	NA	Wellcome Sanger Institute - Tom Evans	Escherichia coli	PATH-SAFE project		NA	NA	NA	NA	NA	PRJEB12513	ERP014001		SAMEA4043253	ERS1214363	2016-07-20	2016-07-20	ESC_EA1341AA	Assembled	126	287859	5138649	Escherichia coli / Shigella;98.84%	107	983	3.41
ESC_HA6904AA_AS	ESC_EA1342AA	SAMEA4043251	Human	Human	Human	Human	Healthcare	Healthcare	2013	NA	NA	NA	Europe	United Kingdom	Scotland			NA	NA	NA	Wellcome Sanger Institute - Tom Evans	Escherichia coli	PATH-SAFE project		NA	NA	NA	NA	NA	PRJEB12513	ERP014001		SAMEA4043251	ERS1214361	2016-07-20	2016-07-20	ESC_EA1342AA	Assembled	128	116520	5203307	Escherichia coli / Shigella;99.4%	194	2057	3.41
ESC_HA6903AA_AS	ESC_EA1343AA	SAMEA4043249	Human	Human	Human	Human	Community	Community	2013	NA	NA	NA	Europe	United Kingdom	Scotland			NA	NA	NA	Wellcome Sanger Institute - Tom Evans	Escherichia coli	PATH-SAFE project		NA	NA	NA	NA	NA	PRJEB12513	ERP014001		SAMEA4043249	ERS1214359	2016-07-20	2016-07-20	ESC_EA1343AA	Assembled	146	210853	5052309	Escherichia coli / Shigella;100.0%	94	1484	3.41
ESC_HA6902AA_AS	ESC_EA1344AA	SAMEA4043248	Human	Human	Human	Human	Community	Community	2013	NA	NA	NA	Europe	United Kingdom	Scotland			NA	NA	NA	Wellcome Sanger Institute - Tom Evans	Escherichia coli	PATH-SAFE project		NA	NA	NA	NA	NA	PRJEB12513	ERP014001		SAMEA4043248	ERS1214358	2016-07-20	2016-07-20	ESC_EA1344AA	Assembled	137	191117	5247275	Escherichia coli / Shigella;97.65%	114	985	3.41
ESC_HA6901AA_AS	ESC_EA1345AA	SAMEA4043246	Human	Human	Human	Human	Community	Community	2013	NA	NA	NA	Europe	United Kingdom	Scotland			NA	NA	NA	Wellcome Sanger Institute - Tom Evans	Escherichia coli	PATH-SAFE project		NA	NA	NA	NA	NA	PRJEB12513	ERP014001		SAMEA4043246	ERS1214356	2016-07-20	2016-07-20	ESC_EA1345AA	Assembled	133	191026	5267187	Escherichia coli / Shigella;98.53%	93	1338	3.41
ESC_HA6900AA_AS	ESC_EA1346AA	SAMEA4043244	Human	Human	Human	Human	Healthcare	Healthcare	2013	NA	NA	NA	Europe	United Kingdom	Scotland			NA	NA	NA	Wellcome Sanger Institute - Tom Evans	Escherichia coli	PATH-SAFE project		NA	NA	NA	NA	NA	PRJEB12513	ERP014001		SAMEA4043244	ERS1214354	2016-07-20	2016-07-20	ESC_EA1346AA	Assembled	143	438060	5119452	Escherichia coli / Shigella;85.96%	72	1415	3.41
ESC_HA6899AA_AS	ESC_EA1347AA	SAMEA4043242	Human	Human	Human	Human	Healthcare	Healthcare	2013	NA	NA	NA	Europe	United Kingdom	Scotland			NA	NA	NA	Wellcome Sanger Institute - Tom Evans	Escherichia coli	PATH-SAFE project		NA	NA	NA	NA	NA	PRJEB12513	ERP014001		SAMEA4043242	ERS1214352	2016-07-20	2016-07-20	ESC_EA1347AA	Assembled	167	165361	5247875	Escherichia coli / Shigella;100.0%	120	1486	3.41
ESC_HA6898AA_AS	ESC_EA1348AA	SAMEA4043241	Human	Human	Human	Human	Community	Community	2013	NA	NA	NA	Europe	United Kingdom	Scotland			NA	NA	NA	Wellcome Sanger Institute - Tom Evans	Escherichia coli	PATH-SAFE project		NA	NA	NA	NA	NA	PRJEB12513	ERP014001		SAMEA4043241	ERS1214351	2016-07-20	2016-07-20	ESC_EA1348AA	Assembled	121	139863	5422388	Escherichia coli / Shigella;96.9%	170	2307	3.41
ESC_HA6896AA_AS	ESC_EA1350AA	SAMEA4043237	Human	Human	Human	Human	Community	Community	2013	NA	NA	NA	Europe	United Kingdom	Scotland			NA	NA	NA	Wellcome Sanger Institute - Tom Evans	Escherichia coli	PATH-SAFE project		NA	NA	NA	NA	NA	PRJEB12513	ERP014001		SAMEA4043237	ERS1214347	2016-07-20	2016-07-20	ESC_EA1350AA	Assembled	149	309166	5081560	Escherichia coli / Shigella;98.21%	71	870	3.41
ESC_HA6894AA_AS	ESC_EA1352AA	SAMEA4043234	Human	Human	Human	Human	Healthcare	Healthcare	2013	NA	NA	NA	Europe	United Kingdom	Scotland			NA	NA	NA	Wellcome Sanger Institute - Tom Evans	Escherichia coli	PATH-SAFE project		NA	NA	NA	NA	NA	PRJEB12513	ERP014001		SAMEA4043234	ERS1214344	2016-07-20	2016-07-20	ESC_EA1352AA	Assembled	146	297648	5145499	Escherichia coli / Shigella;98.54%	90	1742	3.41
ESC_HA6892AA_AS	ESC_EA1354AA	SAMEA4043230	Human	Human	Human	Human	Community	Community	2013	NA	NA	NA	Europe	United Kingdom	Scotland			NA	NA	NA	Wellcome Sanger Institute - Tom Evans	Escherichia coli	PATH-SAFE project		NA	NA	NA	NA	NA	PRJEB12513	ERP014001		SAMEA4043230	ERS1214340	2016-07-20	2016-07-20	ESC_EA1354AA	Assembled	133	221851	5402231	Escherichia coli / Shigella;95.18%	110	2327	3.41
ESC_HA6891AA_AS	ESC_EA1355AA	SAMEA4043228	Human	Human	Human	Human	Community	Community	2013	NA	NA	NA	Europe	United Kingdom	Scotland			NA	NA	NA	Wellcome Sanger Institute - Tom Evans	Escherichia coli	PATH-SAFE project		NA	NA	NA	NA	NA	PRJEB12513	ERP014001		SAMEA4043228	ERS1214338	2016-07-20	2016-07-20	ESC_EA1355AA	Assembled	158	233559	5400580	Escherichia coli / Shigella;95.13%	106	1617	3.41
ESC_HA6890AA_AS	ESC_EA1356AA	SAMEA4043226	Human	Human	Human	Human	Community	Community	2013	NA	NA	NA	Europe	United Kingdom	Scotland			NA	NA	NA	Wellcome Sanger Institute - Tom Evans	Escherichia coli	PATH-SAFE project		NA	NA	NA	NA	NA	PRJEB12513	ERP014001		SAMEA4043226	ERS1214336	2016-07-20	2016-07-20	ESC_EA1356AA	Assembled	143	440106	4912174	Escherichia coli / Shigella;100.0%	35	427	3.41
ESC_HA6889AA_AS	ESC_EA1357AA	SAMEA4043225	Human	Human	Human	Human	Community	Community	2013	NA	NA	NA	Europe	United Kingdom	Scotland			NA	NA	NA	Wellcome Sanger Institute - Tom Evans	Escherichia coli	PATH-SAFE project		NA	NA	NA	NA	NA	PRJEB12513	ERP014001		SAMEA4043225	ERS1214335	2016-07-20	2016-07-20	ESC_EA1357AA	Assembled	161	440106	4912792	Escherichia coli / Shigella;100.0%	37	208	3.41
ESC_HA6888AA_AS	ESC_EA1358AA	SAMEA4043223	Human	Human	Human	Human	Healthcare	Healthcare	2013	NA	NA	NA	Europe	United Kingdom	Scotland			NA	NA	NA	Wellcome Sanger Institute - Tom Evans	Escherichia coli	PATH-SAFE project		NA	NA	NA	NA	NA	PRJEB12513	ERP014001		SAMEA4043223	ERS1214333	2016-07-20	2016-07-20	ESC_EA1358AA	Assembled	137	458406	5153528	Escherichia coli / Shigella;97.14%	56	1447	3.41
ESC_HA6887AA_AS	ESC_EA1359AA	SAMEA4043222	Human	Human	Human	Human	Healthcare	Healthcare	2013	NA	NA	NA	Europe	United Kingdom	Scotland			NA	NA	NA	Wellcome Sanger Institute - Tom Evans	Escherichia coli	PATH-SAFE project		NA	NA	NA	NA	NA	PRJEB12513	ERP014001		SAMEA4043222	ERS1214332	2016-07-20	2016-07-20	ESC_EA1359AA	Assembled	138	360305	5166750	Escherichia coli / Shigella;100.0%	61	1090	3.41
ESC_HA6886AA_AS	ESC_EA1360AA	SAMEA4043220	Human	Human	Human	Human	Healthcare	Healthcare	2013	NA	NA	NA	Europe	United Kingdom	Scotland			NA	NA	NA	Wellcome Sanger Institute - Tom Evans	Escherichia coli	PATH-SAFE project		NA	NA	NA	NA	NA	PRJEB12513	ERP014001		SAMEA4043220	ERS1214330	2016-07-20	2016-07-20	ESC_EA1360AA	Assembled	132	295631	5141274	Escherichia coli / Shigella;98.73%	105	1437	3.41
ESC_HA6885AA_AS	ESC_EA1361AA	SAMEA4043218	Human	Human	Human	Human	Healthcare	Healthcare	2013	NA	NA	NA	Europe	United Kingdom	Scotland			NA	NA	NA	Wellcome Sanger Institute - Tom Evans	Escherichia coli	PATH-SAFE project		NA	NA	NA	NA	NA	PRJEB12513	ERP014001		SAMEA4043218	ERS1214328	2016-07-20	2016-07-20	ESC_EA1361AA	Assembled	131	240593	5300914	Escherichia coli / Shigella;97.91%	105	1150	3.41
ESC_HA6884AA_AS	ESC_EA1362AA	SAMEA4043216	Human	Human	Human	Human	Healthcare	Healthcare	2013	NA	NA	NA	Europe	United Kingdom	Scotland			NA	NA	NA	Wellcome Sanger Institute - Tom Evans	Escherichia coli	PATH-SAFE project		NA	NA	NA	NA	NA	PRJEB12513	ERP014001		SAMEA4043216	ERS1214326	2016-07-20	2016-07-20	ESC_EA1362AA	Assembled	145	296414	5199772	Escherichia coli / Shigella;100.0%	102	1244	3.41
ESC_HA6882AA_AS	ESC_EA1364AA	SAMEA4043213	Human	Human	Human	Human	Healthcare	Healthcare	2013	NA	NA	NA	Europe	United Kingdom	Scotland			NA	NA	NA	Wellcome Sanger Institute - Tom Evans	Escherichia coli	PATH-SAFE project		NA	NA	NA	NA	NA	PRJEB12513	ERP014001		SAMEA4043213	ERS1214323	2016-07-20	2016-07-20	ESC_EA1364AA	Assembled	141	203330	5516593	Escherichia coli / Shigella;97.3%	171	2077	3.41
ESC_HA6881AA_AS	ESC_EA1365AA	SAMEA4043211	Human	Human	Human	Human	Community	Community	2013	NA	NA	NA	Europe	United Kingdom	Scotland			NA	NA	NA	Wellcome Sanger Institute - Tom Evans	Escherichia coli	PATH-SAFE project		NA	NA	NA	NA	NA	PRJEB12513	ERP014001		SAMEA4043211	ERS1214321	2016-07-20	2016-07-20	ESC_EA1365AA	Assembled	152	131015	4973157	Escherichia coli / Shigella;100.0%	120	2378	3.41
ESC_HA6880AA_AS	ESC_EA1366AA	SAMEA4043209	Human	Human	Human	Human	Healthcare	Healthcare	2013	NA	NA	NA	Europe	United Kingdom	Scotland			NA	NA	NA	Wellcome Sanger Institute - Tom Evans	Escherichia coli	PATH-SAFE project		NA	NA	NA	NA	NA	PRJEB12513	ERP014001		SAMEA4043209	ERS1214319	2016-07-20	2016-07-20	ESC_EA1366AA	Assembled	149	373283	4987677	Escherichia coli / Shigella;100.0%	63	1281	3.41
ESC_HA6879AA_AS	ESC_EA1367AA	SAMEA4043208	Human	Human	Human	Human	Healthcare	Healthcare	2013	NA	NA	NA	Europe	United Kingdom	Scotland			NA	NA	NA	Wellcome Sanger Institute - Tom Evans	Escherichia coli	PATH-SAFE project		NA	NA	NA	NA	NA	PRJEB12513	ERP014001		SAMEA4043208	ERS1214318	2016-07-20	2016-07-20	ESC_EA1367AA	Assembled	144	147824	4739042	Escherichia coli / Shigella;91.49%	94	766	3.41
ESC_HA6878AA_AS	ESC_EA1368AA	SAMEA4043206	Human	Human	Human	Human	Community	Community	2013	NA	NA	NA	Europe	United Kingdom	Scotland			NA	NA	NA	Wellcome Sanger Institute - Tom Evans	Escherichia coli	PATH-SAFE project		NA	NA	NA	NA	NA	PRJEB12513	ERP014001		SAMEA4043206	ERS1214316	2016-07-20	2016-07-20	ESC_EA1368AA	Assembled	149	347148	5174248	Escherichia coli / Shigella;100.0%	108	1906	3.41
ESC_HA6877AA_AS	ESC_EA1369AA	SAMEA4043204	Human	Human	Human	Human	Community	Community	2013	NA	NA	NA	Europe	United Kingdom	Scotland			NA	NA	NA	Wellcome Sanger Institute - Tom Evans	Escherichia coli	PATH-SAFE project		NA	NA	NA	NA	NA	PRJEB12513	ERP014001		SAMEA4043204	ERS1214314	2016-07-20	2016-07-20	ESC_EA1369AA	Assembled	131	355232	5098872	Escherichia coli / Shigella;100.0%	60	947	3.41
ESC_HA6876AA_AS	ESC_EA1370AA	SAMEA4043202	Human	Human	Human	Human	Community	Community	2013	NA	NA	NA	Europe	United Kingdom	Scotland			NA	NA	NA	Wellcome Sanger Institute - Tom Evans	Escherichia coli	PATH-SAFE project		NA	NA	NA	NA	NA	PRJEB12513	ERP014001		SAMEA4043202	ERS1214312	2016-07-20	2016-07-20	ESC_EA1370AA	Assembled	138	211007	5256293	Escherichia coli / Shigella;96.98%	127	2099	3.41
ESC_HA6875AA_AS	ESC_EA1371AA	SAMEA4043200	Human	Human	Human	Human	Community	Community	2013	NA	NA	NA	Europe	United Kingdom	Scotland			NA	NA	NA	Wellcome Sanger Institute - Tom Evans	Escherichia coli	PATH-SAFE project		NA	NA	NA	NA	NA	PRJEB12513	ERP014001		SAMEA4043200	ERS1214310	2016-07-20	2016-07-20	ESC_EA1371AA	Assembled	151	440832	4787708	Escherichia coli / Shigella;100.0%	38	733	3.41
ESC_HA6874AA_AS	ESC_EA1372AA	SAMEA4043199	Human	Human	Human	Human	Community	Community	2013	NA	NA	NA	Europe	United Kingdom	Scotland			NA	NA	NA	Wellcome Sanger Institute - Tom Evans	Escherichia coli	PATH-SAFE project		NA	NA	NA	NA	NA	PRJEB12513	ERP014001		SAMEA4043199	ERS1214309	2016-07-20	2016-07-20	ESC_EA1372AA	Assembled	128	108604	5404142	Escherichia coli / Shigella;98.05%	182	1697	3.41
ESC_HA6872AA_AS	ESC_EA1374AA	SAMEA4043196	Human	Human	Human	Human	Healthcare	Healthcare	2013	NA	NA	NA	Europe	United Kingdom	Scotland			NA	NA	NA	Wellcome Sanger Institute - Tom Evans	Escherichia coli	PATH-SAFE project		NA	NA	NA	NA	NA	PRJEB12513	ERP014001		SAMEA4043196	ERS1214306	2016-07-20	2016-07-20	ESC_EA1374AA	Assembled	152	281495	4734251	Escherichia coli / Shigella;100.0%	85	1011	3.41
ESC_HA6871AA_AS	ESC_EA1375AA	SAMEA4043193	Human	Human	Human	Human	Healthcare	Healthcare	2013	NA	NA	NA	Europe	United Kingdom	Scotland			NA	NA	NA	Wellcome Sanger Institute - Tom Evans	Escherichia coli	PATH-SAFE project		NA	NA	NA	NA	NA	PRJEB12513	ERP014001		SAMEA4043193	ERS1214303	2016-07-20	2016-07-20	ESC_EA1375AA	Assembled	127	107011	5353820	Escherichia coli / Shigella;97.87%	167	2418	3.41
ESC_HA6870AA_AS	ESC_EA1376AA	SAMEA4043192	Human	Human	Human	Human	Hospital	Hospital	2013	NA	NA	NA	Europe	United Kingdom	Scotland			NA	NA	NA	Wellcome Sanger Institute - Tom Evans	Escherichia coli	PATH-SAFE project		NA	NA	NA	NA	NA	PRJEB12513	ERP014001		SAMEA4043192	ERS1214302	2016-07-20	2016-07-20	ESC_EA1376AA	Assembled	143	648912	4760063	Escherichia coli / Shigella;100.0%	42	1235	3.41
ESC_HA6869AA_AS	ESC_EA1377AA	SAMEA4043190	Human	Human	Human	Human	Community	Community	2013	NA	NA	NA	Europe	United Kingdom	Scotland			NA	NA	NA	Wellcome Sanger Institute - Tom Evans	Escherichia coli	PATH-SAFE project		NA	NA	NA	NA	NA	PRJEB12513	ERP014001		SAMEA4043190	ERS1214300	2016-07-20	2016-07-20	ESC_EA1377AA	Assembled	121	182947	5235038	Escherichia coli / Shigella;94.81%	124	2151	3.41
ESC_HA6868AA_AS	ESC_EA1378AA	SAMEA4043188	Human	Human	Human	Human	Hospital	Hospital	2013	NA	NA	NA	Europe	United Kingdom	Scotland			NA	NA	NA	Wellcome Sanger Institute - Tom Evans	Escherichia coli	PATH-SAFE project		NA	NA	NA	NA	NA	PRJEB12513	ERP014001		SAMEA4043188	ERS1214298	2016-07-20	2016-07-20	ESC_EA1378AA	Assembled	142	321593	5020919	Escherichia coli / Shigella;98.15%	83	1417	3.41
ESC_HA6867AA_AS	ESC_EA1379AA	SAMEA4043186	Human	Human	Human	Human	Hospital	Hospital	2013	NA	NA	NA	Europe	United Kingdom	Scotland			NA	NA	NA	Wellcome Sanger Institute - Tom Evans	Escherichia coli	PATH-SAFE project		NA	NA	NA	NA	NA	PRJEB12513	ERP014001		SAMEA4043186	ERS1214296	2016-07-20	2016-07-20	ESC_EA1379AA	Assembled	149	323282	4972708	Escherichia coli / Shigella;100.0%	89	1122	3.41
ESC_HA6866AA_AS	ESC_EA1380AA	SAMEA4043184	Human	Human	Human	Human	Hospital	Hospital	2013	NA	NA	NA	Europe	United Kingdom	Scotland			NA	NA	NA	Wellcome Sanger Institute - Tom Evans	Escherichia coli	PATH-SAFE project		NA	NA	NA	NA	NA	PRJEB12513	ERP014001		SAMEA4043184	ERS1214294	2016-07-20	2016-07-20	ESC_EA1380AA	Assembled	130	319800	5016291	Escherichia coli / Shigella;100.0%	57	950	3.41
ESC_HA6865AA_AS	ESC_EA1381AA	SAMEA4043182	Human	Human	Human	Human	Healthcare	Healthcare	2013	NA	NA	NA	Europe	United Kingdom	Scotland			NA	NA	NA	Wellcome Sanger Institute - Tom Evans	Escherichia coli	PATH-SAFE project		NA	NA	NA	NA	NA	PRJEB12513	ERP014001		SAMEA4043182	ERS1214292	2016-07-20	2016-07-20	ESC_EA1381AA	Assembled	138	200811	5010428	Escherichia coli / Shigella;100.0%	55	586	3.41
ESC_HA6864AA_AS	ESC_EA1382AA	SAMEA4043180	Human	Human	Human	Human	Hospital	Hospital	2013	NA	NA	NA	Europe	United Kingdom	Scotland			NA	NA	NA	Wellcome Sanger Institute - Tom Evans	Escherichia coli	PATH-SAFE project		NA	NA	NA	NA	NA	PRJEB12513	ERP014001		SAMEA4043180	ERS1214290	2016-07-20	2016-07-20	ESC_EA1382AA	Assembled	132	209597	5208960	Escherichia coli / Shigella;97.58%	126	1132	3.41
ESC_HA6863AA_AS	ESC_EA1383AA	SAMEA4043178	Human	Human	Human	Human	Community	Community	2013	NA	NA	NA	Europe	United Kingdom	Scotland			NA	NA	NA	Wellcome Sanger Institute - Tom Evans	Escherichia coli	PATH-SAFE project		NA	NA	NA	NA	NA	PRJEB12513	ERP014001		SAMEA4043178	ERS1214288	2016-07-20	2016-07-20	ESC_EA1383AA	Assembled	125	182867	5279069	Escherichia coli / Shigella;100.0%	130	1644	3.41
ESC_HA6861AA_AS	ESC_EA1385AA	SAMEA4043174	Human	Human	Human	Human	Community	Community	2013	NA	NA	NA	Europe	United Kingdom	Scotland			NA	NA	NA	Wellcome Sanger Institute - Tom Evans	Escherichia coli	PATH-SAFE project		NA	NA	NA	NA	NA	PRJEB12513	ERP014001		SAMEA4043174	ERS1214284	2016-07-20	2016-07-20	ESC_EA1385AA	Assembled	121	168817	5326394	Escherichia coli / Shigella;98.87%	164	1928	3.41
ESC_HA6860AA_AS	ESC_EA1386AA	SAMEA4043172	Human	Human	Human	Human	Healthcare	Healthcare	2013	NA	NA	NA	Europe	United Kingdom	Scotland			NA	NA	NA	Wellcome Sanger Institute - Tom Evans	Escherichia coli	PATH-SAFE project		NA	NA	NA	NA	NA	PRJEB12513	ERP014001		SAMEA4043172	ERS1214282	2016-07-20	2016-07-20	ESC_EA1386AA	Assembled	127	114137	5448286	Escherichia coli / Shigella;95.25%	164	1729	3.41
ESC_HA6859AA_AS	ESC_EA1387AA	SAMEA4043169	Human	Human	Human	Human	Community	Community	2013	NA	NA	NA	Europe	United Kingdom	Scotland			NA	NA	NA	Wellcome Sanger Institute - Tom Evans	Escherichia coli	PATH-SAFE project		NA	NA	NA	NA	NA	PRJEB12513	ERP014001		SAMEA4043169	ERS1214279	2016-07-20	2016-07-20	ESC_EA1387AA	Assembled	128	191034	5364397	Escherichia coli / Shigella;98.79%	98	1186	3.41
ESC_HA6858AA_AS	ESC_EA1388AA	SAMEA4043167	Human	Human	Human	Human	Hospital	Hospital	2013	NA	NA	NA	Europe	United Kingdom	Scotland			NA	NA	NA	Wellcome Sanger Institute - Tom Evans	Escherichia coli	PATH-SAFE project		NA	NA	NA	NA	NA	PRJEB12513	ERP014001		SAMEA4043167	ERS1214277	2016-07-20	2016-07-20	ESC_EA1388AA	Assembled	126	346188	5050847	Escherichia coli / Shigella;100.0%	46	1386	3.41
ESC_HA6857AA_AS	ESC_EA1389AA	SAMEA4043165	Human	Human	Human	Human	Community	Community	2013	NA	NA	NA	Europe	United Kingdom	Scotland			NA	NA	NA	Wellcome Sanger Institute - Tom Evans	Escherichia coli	PATH-SAFE project		NA	NA	NA	NA	NA	PRJEB12513	ERP014001		SAMEA4043165	ERS1214275	2016-07-20	2016-07-20	ESC_EA1389AA	Assembled	138	214425	4979897	Escherichia coli / Shigella;97.37%	113	1409	3.41
ESC_HA6856AA_AS	ESC_EA1390AA	SAMEA4043164	Human	Human	Human	Human	Community	Community	2013	NA	NA	NA	Europe	United Kingdom	Scotland			NA	NA	NA	Wellcome Sanger Institute - Tom Evans	Escherichia coli	PATH-SAFE project		NA	NA	NA	NA	NA	PRJEB12513	ERP014001		SAMEA4043164	ERS1214274	2016-07-20	2016-07-20	ESC_EA1390AA	Assembled	140	373248	5202027	Escherichia coli / Shigella;100.0%	105	2727	3.41
ESC_HA6855AA_AS	ESC_EA1391AA	SAMEA4043163	Human	Human	Human	Human	Hospital	Hospital	2013	NA	NA	NA	Europe	United Kingdom	Scotland			NA	NA	NA	Wellcome Sanger Institute - Tom Evans	Escherichia coli	PATH-SAFE project		NA	NA	NA	NA	NA	PRJEB12513	ERP014001		SAMEA4043163	ERS1214273	2016-07-20	2016-07-20	ESC_EA1391AA	Assembled	131	336820	5143727	Escherichia coli / Shigella;100.0%	85	2133	3.41
ESC_HA6854AA_AS	ESC_EA1392AA	SAMEA4043162	Human	Human	Human	Human	Community	Community	2013	NA	NA	NA	Europe	United Kingdom	Scotland			NA	NA	NA	Wellcome Sanger Institute - Tom Evans	Escherichia coli	PATH-SAFE project		NA	NA	NA	NA	NA	PRJEB12513	ERP014001		SAMEA4043162	ERS1214272	2016-07-20	2016-07-20	ESC_EA1392AA	Assembled	141	320606	5074893	Escherichia coli / Shigella;98.49%	78	1711	3.41
ESC_HA6853AA_AS	ESC_EA1393AA	SAMEA4043161	Human	Human	Human	Human	Healthcare	Healthcare	2013	NA	NA	NA	Europe	United Kingdom	Scotland			NA	NA	NA	Wellcome Sanger Institute - Tom Evans	Escherichia coli	PATH-SAFE project		NA	NA	NA	NA	NA	PRJEB12513	ERP014001		SAMEA4043161	ERS1214271	2016-07-20	2016-07-20	ESC_EA1393AA	Assembled	127	263744	5240900	Escherichia coli / Shigella;96.89%	177	2306	3.41
ESC_HA6852AA_AS	ESC_EA1394AA	SAMEA4043160	Human	Human	Human	Human	Healthcare	Healthcare	2013	NA	NA	NA	Europe	United Kingdom	Scotland			NA	NA	NA	Wellcome Sanger Institute - Tom Evans	Escherichia coli	PATH-SAFE project		NA	NA	NA	NA	NA	PRJEB12513	ERP014001		SAMEA4043160	ERS1214270	2016-07-20	2016-07-20	ESC_EA1394AA	Assembled	128	182720	5147993	Escherichia coli / Shigella;98.84%	130	1329	3.41
ESC_HA6851AA_AS	ESC_EA1395AA	SAMEA4043159	Human	Human	Human	Human	Hospital	Hospital	2013	NA	NA	NA	Europe	United Kingdom	Scotland			NA	NA	NA	Wellcome Sanger Institute - Tom Evans	Escherichia coli	PATH-SAFE project		NA	NA	NA	NA	NA	PRJEB12513	ERP014001		SAMEA4043159	ERS1214269	2016-07-20	2016-07-20	ESC_EA1395AA	Assembled	139	153981	5070987	Escherichia coli / Shigella;98.99%	141	2316	3.41
ESC_HA6850AA_AS	ESC_EA1396AA	SAMEA4043158	Human	Human	Human	Human	Hospital	Hospital	2013	NA	NA	NA	Europe	United Kingdom	Scotland			NA	NA	NA	Wellcome Sanger Institute - Tom Evans	Escherichia coli	PATH-SAFE project		NA	NA	NA	NA	NA	PRJEB12513	ERP014001		SAMEA4043158	ERS1214268	2016-07-20	2016-07-20	ESC_EA1396AA	Assembled	126	294411	5084340	Escherichia coli / Shigella;96.54%	77	2168	3.41
ESC_HA6849AA_AS	ESC_EA1397AA	SAMEA4043157	Human	Human	Human	Human	Hospital	Hospital	2013	NA	NA	NA	Europe	United Kingdom	Scotland			NA	NA	NA	Wellcome Sanger Institute - Tom Evans	Escherichia coli	PATH-SAFE project		NA	NA	NA	NA	NA	PRJEB12513	ERP014001		SAMEA4043157	ERS1214267	2016-07-20	2016-07-20	ESC_EA1397AA	Assembled	127	199482	4966770	Escherichia coli / Shigella;98.22%	81	1040	3.41
ESC_HA6848AA_AS	ESC_EA1398AA	SAMEA4043156	Human	Human	Human	Human	Hospital	Hospital	2013	NA	NA	NA	Europe	United Kingdom	Scotland			NA	NA	NA	Wellcome Sanger Institute - Tom Evans	Escherichia coli	PATH-SAFE project		NA	NA	NA	NA	NA	PRJEB12513	ERP014001		SAMEA4043156	ERS1214266	2016-07-20	2016-07-20	ESC_EA1398AA	Assembled	136	205381	5210247	Escherichia coli / Shigella;98.54%	174	3467	3.41
ESC_HA6847AA_AS	ESC_EA1399AA	SAMEA4043155	Human	Human	Human	Human	Community	Community	2013	NA	NA	NA	Europe	United Kingdom	Scotland			NA	NA	NA	Wellcome Sanger Institute - Tom Evans	Escherichia coli	PATH-SAFE project		NA	NA	NA	NA	NA	PRJEB12513	ERP014001		SAMEA4043155	ERS1214265	2016-07-20	2016-07-20	ESC_EA1399AA	Assembled	139	366023	5063922	Escherichia coli / Shigella;100.0%	110	3850	3.41
ESC_HA6846AA_AS	ESC_EA1400AA	SAMEA4043154	Human	Human	Human	Human	Community	Community	2013	NA	NA	NA	Europe	United Kingdom	Scotland			NA	NA	NA	Wellcome Sanger Institute - Tom Evans	Escherichia coli	PATH-SAFE project		NA	NA	NA	NA	NA	PRJEB12513	ERP014001		SAMEA4043154	ERS1214264	2016-07-20	2016-07-20	ESC_EA1400AA	Assembled	140	366023	5063496	Escherichia coli / Shigella;100.0%	113	3418	3.41
ESC_HA6845AA_AS	ESC_EA1401AA	SAMEA4043153	Human	Human	Human	Human	Community	Community	2013	NA	NA	NA	Europe	United Kingdom	Scotland			NA	NA	NA	Wellcome Sanger Institute - Tom Evans	Escherichia coli	PATH-SAFE project		NA	NA	NA	NA	NA	PRJEB12513	ERP014001		SAMEA4043153	ERS1214263	2016-07-20	2016-07-20	ESC_EA1401AA	Assembled	123	353759	5012230	Escherichia coli / Shigella;100.0%	70	1131	3.41
ESC_HA6844AA_AS	ESC_EA1402AA	SAMEA4043152	Human	Human	Human	Human	Hospital	Hospital	2013	NA	NA	NA	Europe	United Kingdom	Scotland			NA	NA	NA	Wellcome Sanger Institute - Tom Evans	Escherichia coli	PATH-SAFE project		NA	NA	NA	NA	NA	PRJEB12513	ERP014001		SAMEA4043152	ERS1214262	2016-07-20	2016-07-20	ESC_EA1402AA	Assembled	135	246653	5156974	Escherichia coli / Shigella;95.83%	93	2140	3.41
ESC_HA6843AA_AS	ESC_EA1403AA	SAMEA4043151	Human	Human	Human	Human	Healthcare	Healthcare	2013	NA	NA	NA	Europe	United Kingdom	Scotland			NA	NA	NA	Wellcome Sanger Institute - Tom Evans	Escherichia coli	PATH-SAFE project		NA	NA	NA	NA	NA	PRJEB12513	ERP014001		SAMEA4043151	ERS1214261	2016-07-20	2016-07-20	ESC_EA1403AA	Assembled	146	161352	5072261	Escherichia coli / Shigella;95.85%	169	1503	3.41
ESC_HA6837AA_AS	ESC_EA1404AA	SAMEA4043150	Human	Human	Human	Human	Community	Community	2013	NA	NA	NA	Europe	United Kingdom	Scotland			NA	NA	NA	Wellcome Sanger Institute - Tom Evans	Escherichia coli	PATH-SAFE project		NA	NA	NA	NA	NA	PRJEB12513	ERP014001		SAMEA4043150	ERS1214260	2016-07-20	2016-07-20	ESC_EA1404AA	Assembled	147	319800	5212430	Escherichia coli / Shigella;92.98%	77	1126	3.41
ESC_HA6836AA_AS	ESC_EA1405AA	SAMEA4043149	Human	Human	Human	Human	Hospital	Hospital	2013	NA	NA	NA	Europe	United Kingdom	Scotland			NA	NA	NA	Wellcome Sanger Institute - Tom Evans	Escherichia coli	PATH-SAFE project		NA	NA	NA	NA	NA	PRJEB12513	ERP014001		SAMEA4043149	ERS1214259	2016-07-20	2016-07-20	ESC_EA1405AA	Assembled	136	196302	5344519	Escherichia coli / Shigella;100.0%	140	1894	3.41
ESC_HA6835AA_AS	ESC_EA1406AA	SAMEA4043148	Human	Human	Human	Human	Hospital	Hospital	2013	NA	NA	NA	Europe	United Kingdom	Scotland			NA	NA	NA	Wellcome Sanger Institute - Tom Evans	Escherichia coli	PATH-SAFE project		NA	NA	NA	NA	NA	PRJEB12513	ERP014001		SAMEA4043148	ERS1214258	2016-07-20	2016-07-20	ESC_EA1406AA	Assembled	136	240188	5277663	Escherichia coli / Shigella;100.0%	103	957	3.41
ESC_HA6834AA_AS	ESC_EA1407AA	SAMEA4043147	Human	Human	Human	Human	Hospital	Hospital	2013	NA	NA	NA	Europe	United Kingdom	Scotland			NA	NA	NA	Wellcome Sanger Institute - Tom Evans	Escherichia coli	PATH-SAFE project		NA	NA	NA	NA	NA	PRJEB12513	ERP014001		SAMEA4043147	ERS1214257	2016-07-20	2016-07-20	ESC_EA1407AA	Assembled	149	240126	4690567	Escherichia coli / Shigella;100.0%	74	942	3.41
ESC_HA6833AA_AS	ESC_EA1408AA	SAMEA4043146	Human	Human	Human	Human	Community	Community	2013	NA	NA	NA	Europe	United Kingdom	Scotland			NA	NA	NA	Wellcome Sanger Institute - Tom Evans	Escherichia coli	PATH-SAFE project		NA	NA	NA	NA	NA	PRJEB12513	ERP014001		SAMEA4043146	ERS1214256	2016-07-20	2016-07-20	ESC_EA1408AA	Assembled	136	343254	5095364	Escherichia coli / Shigella;100.0%	113	1723	3.41
ESC_HA6832AA_AS	ESC_EA1409AA	SAMEA4043145	Human	Human	Human	Human	Hospital	Hospital	2013	NA	NA	NA	Europe	United Kingdom	Scotland			NA	NA	NA	Wellcome Sanger Institute - Tom Evans	Escherichia coli	PATH-SAFE project		NA	NA	NA	NA	NA	PRJEB12513	ERP014001		SAMEA4043145	ERS1214255	2016-07-20	2016-07-20	ESC_EA1409AA	Assembled	113	191763	5415582	Escherichia coli / Shigella;97.67%	121	1737	3.41
ESC_HA6831AA_AS	ESC_EA1410AA	SAMEA4043144	Human	Human	Human	Human	Hospital	Hospital	2013	NA	NA	NA	Europe	United Kingdom	Scotland			NA	NA	NA	Wellcome Sanger Institute - Tom Evans	Escherichia coli	PATH-SAFE project		NA	NA	NA	NA	NA	PRJEB12513	ERP014001		SAMEA4043144	ERS1214254	2016-07-20	2016-07-20	ESC_EA1410AA	Assembled	117	202768	5273515	Escherichia coli / Shigella;96.55%	90	1211	3.41
ESC_HA6829AA_AS	ESC_EA1412AA	SAMEA4043142	Human	Human	Human	Human	Healthcare	Healthcare	2013	NA	NA	NA	Europe	United Kingdom	Scotland			NA	NA	NA	Wellcome Sanger Institute - Tom Evans	Escherichia coli	PATH-SAFE project		NA	NA	NA	NA	NA	PRJEB12513	ERP014001		SAMEA4043142	ERS1214252	2016-07-20	2016-07-20	ESC_EA1412AA	Assembled	151	560275	4943424	Escherichia coli / Shigella;100.0%	39	1243	3.41
ESC_HA6828AA_AS	ESC_EA1413AA	SAMEA4043141	Human	Human	Human	Human	Healthcare	Healthcare	2013	NA	NA	NA	Europe	United Kingdom	Scotland			NA	NA	NA	Wellcome Sanger Institute - Tom Evans	Escherichia coli	PATH-SAFE project		NA	NA	NA	NA	NA	PRJEB12513	ERP014001		SAMEA4043141	ERS1214251	2016-07-20	2016-07-20	ESC_EA1413AA	Assembled	148	378023	5296686	Escherichia coli / Shigella;100.0%	60	1113	3.41
ESC_HA6827AA_AS	ESC_EA1414AA	SAMEA4043140	Human	Human	Human	Human	Hospital	Hospital	2013	NA	NA	NA	Europe	United Kingdom	Scotland			NA	NA	NA	Wellcome Sanger Institute - Tom Evans	Escherichia coli	PATH-SAFE project		NA	NA	NA	NA	NA	PRJEB12513	ERP014001		SAMEA4043140	ERS1214250	2016-07-20	2016-07-20	ESC_EA1414AA	Assembled	135	124331	5322773	Escherichia coli / Shigella;100.0%	139	1442	3.41
ESC_HA6825AA_AS	ESC_EA1416AA	SAMEA4043138	Human	Human	Human	Human	Community	Community	2013	NA	NA	NA	Europe	United Kingdom	Scotland			NA	NA	NA	Wellcome Sanger Institute - Tom Evans	Escherichia coli	PATH-SAFE project		NA	NA	NA	NA	NA	PRJEB12513	ERP014001		SAMEA4043138	ERS1214248	2016-07-20	2016-07-20	ESC_EA1416AA	Assembled	141	140836	5409510	Escherichia coli / Shigella;98.68%	148	1570	3.41
ESC_HA6824AA_AS	ESC_EA1417AA	SAMEA4043137	Human	Human	Human	Human	Healthcare	Healthcare	2013	NA	NA	NA	Europe	United Kingdom	Scotland			NA	NA	NA	Wellcome Sanger Institute - Tom Evans	Escherichia coli	PATH-SAFE project		NA	NA	NA	NA	NA	PRJEB12513	ERP014001		SAMEA4043137	ERS1214247	2016-07-20	2016-07-20	ESC_EA1417AA	Assembled	134	256185	5134565	Escherichia coli / Shigella;100.0%	121	2687	3.41
ESC_HA6823AA_AS	ESC_EA1418AA	SAMEA4043136	Human	Human	Human	Human	Hospital	Hospital	2013	NA	NA	NA	Europe	United Kingdom	Scotland			NA	NA	NA	Wellcome Sanger Institute - Tom Evans	Escherichia coli	PATH-SAFE project		NA	NA	NA	NA	NA	PRJEB12513	ERP014001		SAMEA4043136	ERS1214246	2016-07-20	2016-07-20	ESC_EA1418AA	Assembled	133	276118	5008651	Escherichia coli / Shigella;95.0%	85	1103	3.41
ESC_HA6822AA_AS	ESC_EA1419AA	SAMEA4043135	Human	Human	Human	Human	Hospital	Hospital	2013	NA	NA	NA	Europe	United Kingdom	Scotland			NA	NA	NA	Wellcome Sanger Institute - Tom Evans	Escherichia coli	PATH-SAFE project		NA	NA	NA	NA	NA	PRJEB12513	ERP014001		SAMEA4043135	ERS1214245	2016-07-20	2016-07-20	ESC_EA1419AA	Assembled	132	241022	5341196	Escherichia coli / Shigella;94.04%	112	1441	3.41
ESC_HA9199AA_AS	ESC_EA3294AA	SAMEA4043325	Human	Human	Human	Human	Healthcare	Healthcare	NA	NA	NA	NA	Europe	United Kingdom	Scotland			NA	NA	NA	Wellcome Sanger Institute - Tom Evans	Escherichia coli	PATH-SAFE project		NA	NA	NA	NA	NA	PRJEB12513	ERP014001		SAMEA4043325	ERS1214435	2016-08-07	2016-08-05	ESC_EA3294AA	Assembled	109	303793	5255591	Escherichia coli / Shigella;98.7%	133	3044	3.51
ESC_DC2961AA_AS	ESC_ZA4812AA	CAN01	Companion Animal	Canine	Canine	Canine	Canine		2022	NA	NA	NA	Europe	United Kingdom		Edinburgh	Edinburgh	NA	NA	NA	Alison Low	Escherichia coli	PATH-SAFE project		NA	NA	NA	NA	NA						2022-06-01	2023-05-27	ESC_ZA4812AA	Assembled	103	220852	5066628	Escherichia coli / Shigella;94.59%	109	192071	4.1
ESC_DC2959AA_AS	ESC_ZA5392AA	CAN94	Companion Animal	Canine	Canine	Canine	Canine		2022	NA	NA	NA	Europe	United Kingdom		Edinburgh	Edinburgh	NA	NA	NA	Alison Low	Escherichia coli	PATH-SAFE project		NA	NA	NA	NA	NA						2022-06-06	2023-06-01	ESC_ZA5392AA	Assembled	153	354947	5120134	Escherichia coli / Shigella;97.96%	75	9192	4.1
ESC_DC2962AA_AS	ESC_ZA5393AA	CAN95	Companion Animal	Canine	Canine	Canine	Canine		2022	NA	NA	NA	Europe	United Kingdom		Edinburgh	Edinburgh	NA	NA	NA	Alison Low	Escherichia coli	PATH-SAFE project		NA	NA	NA	NA	NA						2022-06-06	2023-06-01	ESC_ZA5393AA	Assembled	48	424124	5181889	Escherichia coli / Shigella;100.0%	58	11849	4.1
ESC_DC2963AA_AS	ESC_ZA5394AA	CAN96	Companion Animal	Canine	Canine	Canine	Canine		2022	NA	NA	NA	Europe	United Kingdom		Edinburgh	Edinburgh	NA	NA	NA	Alison Low	Escherichia coli	PATH-SAFE project		NA	NA	NA	NA	NA						2022-06-06	2023-06-01	ESC_ZA5394AA	Assembled	105	279151	5139877	Escherichia coli / Shigella;100.0%	94	79763	4.1
ESC_DC2964AA_AS	ESC_ZA5395AA	CAN97	Companion Animal	Canine	Canine	Canine	Canine		2022	NA	NA	NA	Europe	United Kingdom		Edinburgh	Edinburgh	NA	NA	NA	Alison Low	Escherichia coli	PATH-SAFE project		NA	NA	NA	NA	NA						2022-06-06	2023-06-01	ESC_ZA5395AA	Assembled	127	211181	5263513	Escherichia coli / Shigella;100.0%	141	15194	4.1
ESC_DC2965AA_AS	ESC_ZA5396AA	CAN90	Companion Animal	Canine	Canine	Canine	Canine		2022	NA	NA	NA	Europe	United Kingdom		Edinburgh	Edinburgh	NA	NA	NA	Alison Low	Escherichia coli	PATH-SAFE project		NA	NA	NA	NA	NA						2022-06-06	2023-06-01	ESC_ZA5396AA	Assembled	77	352583	5090627	Escherichia coli / Shigella;100.0%	64	45837	4.1
ESC_DC2966AA_AS	ESC_ZA5397AA	CAN91	Companion Animal	Canine	Canine	Canine	Canine		2022	NA	NA	NA	Europe	United Kingdom		Edinburgh	Edinburgh	NA	NA	NA	Alison Low	Escherichia coli	PATH-SAFE project		NA	NA	NA	NA	NA						2022-06-06	2023-06-01	ESC_ZA5397AA	Assembled	68	289347	5101025	Escherichia coli / Shigella;100.0%	87	93295	4.1
ESC_DC2967AA_AS	ESC_ZA5398AA	CAN92	Companion Animal	Canine	Canine	Canine	Canine		2022	NA	NA	NA	Europe	United Kingdom		Edinburgh	Edinburgh	NA	NA	NA	Alison Low	Escherichia coli	PATH-SAFE project		NA	NA	NA	NA	NA						2022-06-06	2023-06-01	ESC_ZA5398AA	Assembled	52	434730	5139750	Escherichia coli / Shigella;100.0%	56	121103	4.1
ESC_DC2968AA_AS	ESC_ZA5399AA	CAN93	Companion Animal	Canine	Canine	Canine	Canine		2022	NA	NA	NA	Europe	United Kingdom		Edinburgh	Edinburgh	NA	NA	NA	Alison Low	Escherichia coli	PATH-SAFE project		NA	NA	NA	NA	NA						2022-06-06	2023-06-01	ESC_ZA5399AA	Assembled	131	506206	5152131	Escherichia coli / Shigella;98.11%	72	70334	4.1
ESC_DC2969AA_AS	ESC_ZA5400AA	CAN98	Companion Animal	Canine	Canine	Canine	Canine		2022	NA	NA	NA	Europe	United Kingdom		Edinburgh	Edinburgh	NA	NA	NA	Alison Low	Escherichia coli	PATH-SAFE project		NA	NA	NA	NA	NA						2022-06-06	2023-06-01	ESC_ZA5400AA	Assembled	236	147693	4551614	Escherichia coli / Shigella;92.0%	97	19405	4.1
ESC_DC2971AA_AS	ESC_ZA5402AA	CAN204	Companion Animal	Canine	Canine	Canine	Canine		2022	NA	NA	NA	Europe	United Kingdom		Edinburgh	Edinburgh	NA	NA	NA	Alison Low	Escherichia coli	PATH-SAFE project		NA	NA	NA	NA	NA						2022-06-06	2023-06-01	ESC_ZA5402AA	Assembled	171	398370	5120482	Escherichia coli / Shigella;100.0%	63	26934	4.1
ESC_DC2972AA_AS	ESC_ZA5403AA	CAN205	Companion Animal	Canine	Canine	Canine	Canine		2022	NA	NA	NA	Europe	United Kingdom		Edinburgh	Edinburgh	NA	NA	NA	Alison Low	Escherichia coli	PATH-SAFE project		NA	NA	NA	NA	NA						2022-06-06	2023-06-01	ESC_ZA5403AA	Assembled	184	172932	5107098	Escherichia coli / Shigella;100.0%	98	37569	4.1
ESC_DC2960AA_AS	ESC_ZA5404AA	CAN202	Companion Animal	Canine	Canine	Canine	Canine		2022	NA	NA	NA	Europe	United Kingdom		Edinburgh	Edinburgh	NA	NA	NA	Alison Low	Escherichia coli	PATH-SAFE project		NA	NA	NA	NA	NA						2022-06-06	2023-06-01	ESC_ZA5404AA	Assembled	120	343935	5251530	Escherichia coli / Shigella;100.0%	68	10074	4.1
ESC_DC2973AA_AS	ESC_ZA5405AA	CAN203	Companion Animal	Canine	Canine	Canine	Canine		2022	NA	NA	NA	Europe	United Kingdom		Edinburgh	Edinburgh	NA	NA	NA	Alison Low	Escherichia coli	PATH-SAFE project		NA	NA	NA	NA	NA						2022-06-06	2023-06-01	ESC_ZA5405AA	Assembled	166	313125	4821675	Escherichia coli / Shigella;97.68%	63	10569	4.1
ESC_DC2974AA_AS	ESC_ZA5406AA	CAN200	Companion Animal	Canine	Canine	Canine	Canine		2022	NA	NA	NA	Europe	United Kingdom		Edinburgh	Edinburgh	NA	NA	NA	Alison Low	Escherichia coli	PATH-SAFE project		NA	NA	NA	NA	NA						2022-06-06	2023-06-01	ESC_ZA5406AA	Assembled	152	320318	5075027	Escherichia coli / Shigella;98.0%	77	105204	4.1
ESC_DC2975AA_AS	ESC_ZA5407AA	CAN201	Companion Animal	Canine	Canine	Canine	Canine		2022	NA	NA	NA	Europe	United Kingdom		Edinburgh	Edinburgh	NA	NA	NA	Alison Low	Escherichia coli	PATH-SAFE project		NA	NA	NA	NA	NA						2022-06-06	2023-06-01	ESC_ZA5407AA	Assembled	154	404786	5213430	Escherichia coli / Shigella;97.87%	71	58612	4.1
ESC_DC2976AA_AS	ESC_ZA5408AA	CAN18	Companion Animal	Canine	Canine	Canine	Canine		2022	NA	NA	NA	Europe	United Kingdom		Edinburgh	Edinburgh	NA	NA	NA	Alison Low	Escherichia coli	PATH-SAFE project		NA	NA	NA	NA	NA						2022-06-06	2023-06-01	ESC_ZA5408AA	Assembled	71	433245	5011209	Escherichia coli / Shigella;100.0%	72	8482	4.1
ESC_DC2977AA_AS	ESC_ZA5409AA	CAN19	Companion Animal	Canine	Canine	Canine	Canine		2022	NA	NA	NA	Europe	United Kingdom		Edinburgh	Edinburgh	NA	NA	NA	Alison Low	Escherichia coli	PATH-SAFE project		NA	NA	NA	NA	NA						2022-06-06	2023-06-01	ESC_ZA5409AA	Assembled	187	385610	4996075	Escherichia coli / Shigella;100.0%	78	15710	4.1
ESC_DC2978AA_AS	ESC_ZA5410AA	CAN14	Companion Animal	Canine	Canine	Canine	Canine		2022	NA	NA	NA	Europe	United Kingdom		Edinburgh	Edinburgh	NA	NA	NA	Alison Low	Escherichia coli	PATH-SAFE project		NA	NA	NA	NA	NA						2022-06-06	2023-06-01	ESC_ZA5410AA	Assembled	170	84133	4871093	Escherichia coli / Shigella;97.82%	193	83206	4.1
ESC_DC2979AA_AS	ESC_ZA5411AA	CAN15	Companion Animal	Canine	Canine	Canine	Canine		2022	NA	NA	NA	Europe	United Kingdom		Edinburgh	Edinburgh	NA	NA	NA	Alison Low	Escherichia coli	PATH-SAFE project		NA	NA	NA	NA	NA						2022-06-06	2023-06-01	ESC_ZA5411AA	Assembled	228	188345	5128615	Escherichia coli / Shigella;98.41%	81	99651	4.1
ESC_DC2980AA_AS	ESC_ZA5412AA	CAN16	Companion Animal	Canine	Canine	Canine	Canine		2022	NA	NA	NA	Europe	United Kingdom		Edinburgh	Edinburgh	NA	NA	NA	Alison Low	Escherichia coli	PATH-SAFE project		NA	NA	NA	NA	NA						2022-06-06	2023-06-01	ESC_ZA5412AA	Assembled	85	214673	5103772	Escherichia coli / Shigella;97.44%	127	24411	4.1
ESC_DC2981AA_AS	ESC_ZA5413AA	CAN17	Companion Animal	Canine	Canine	Canine	Canine		2022	NA	NA	NA	Europe	United Kingdom		Edinburgh	Edinburgh	NA	NA	NA	Alison Low	Escherichia coli	PATH-SAFE project		NA	NA	NA	NA	NA						2022-06-06	2023-06-01	ESC_ZA5413AA	Assembled	260	324620	4691837	Escherichia coli / Shigella;100.0%	64	12628	4.1
ESC_DC2982AA_AS	ESC_ZA5414AA	CAN10	Companion Animal	Canine	Canine	Canine	Canine		2022	NA	NA	NA	Europe	United Kingdom		Edinburgh	Edinburgh	NA	NA	NA	Alison Low	Escherichia coli	PATH-SAFE project		NA	NA	NA	NA	NA						2022-06-06	2023-06-01	ESC_ZA5414AA	Assembled	276	244407	5177684	Escherichia coli / Shigella;97.15%	105	21007	4.1
ESC_DC2983AA_AS	ESC_ZA5415AA	CAN11	Companion Animal	Canine	Canine	Canine	Canine		2022	NA	NA	NA	Europe	United Kingdom		Edinburgh	Edinburgh	NA	NA	NA	Alison Low	Escherichia coli	PATH-SAFE project		NA	NA	NA	NA	NA						2022-06-06	2023-06-01	ESC_ZA5415AA	Assembled	261	322182	5145228	Escherichia coli / Shigella;96.44%	83	13833	4.1
ESC_DC2984AA_AS	ESC_ZA5416AA	CAN12	Companion Animal	Canine	Canine	Canine	Canine		2022	NA	NA	NA	Europe	United Kingdom		Edinburgh	Edinburgh	NA	NA	NA	Alison Low	Escherichia coli	PATH-SAFE project		NA	NA	NA	NA	NA						2022-06-06	2023-06-01	ESC_ZA5416AA	Assembled	234	185055	4994794	Escherichia coli / Shigella;100.0%	91	21817	4.1
ESC_DC2985AA_AS	ESC_ZA5417AA	CAN13	Companion Animal	Canine	Canine	Canine	Canine		2022	NA	NA	NA	Europe	United Kingdom		Edinburgh	Edinburgh	NA	NA	NA	Alison Low	Escherichia coli	PATH-SAFE project		NA	NA	NA	NA	NA						2022-06-06	2023-06-01	ESC_ZA5417AA	Assembled	239	279587	4932413	Escherichia coli / Shigella;97.56%	61	12569	4.1
ESC_DC2986AA_AS	ESC_ZA5418AA	HU17	Human	Human	Human-UTI	Human	UTI	UTI	2019	1	25	NA	Europe	United Kingdom		Edinburgh	Edinburgh	NA	NA	NA	Alison Low	Escherichia coli	PATH-SAFE project		NA	NA	NA	NA	NA						2022-06-06	2023-06-01	ESC_ZA5418AA	Assembled	147	124448	5245229	Escherichia coli / Shigella;97.77%	130	126177	4.1
ESC_DC2987AA_AS	ESC_ZA5419AA	HU14	Human	Human	Human-UTI	Human	UTI	UTI	2019	1	24	NA	Europe	United Kingdom		Edinburgh	Edinburgh	NA	NA	NA	Alison Low	Escherichia coli	PATH-SAFE project		NA	NA	NA	NA	NA						2022-06-06	2023-06-01	ESC_ZA5419AA	Assembled	161	271918	5228369	Escherichia coli / Shigella;100.0%	78	23617	4.1
ESC_DC2988AA_AS	ESC_ZA5420AA	CAN178	Companion Animal	Canine	Canine	Canine	Canine		2022	NA	NA	NA	Europe	United Kingdom		Edinburgh	Edinburgh	NA	NA	NA	Alison Low	Escherichia coli	PATH-SAFE project		NA	NA	NA	NA	NA						2022-06-06	2023-06-01	ESC_ZA5420AA	Assembled	91	365356	5176603	Escherichia coli / Shigella;98.04%	84	26131	4.1
ESC_DC2989AA_AS	ESC_ZA5421AA	CAN179	Companion Animal	Canine	Canine	Canine	Canine		2022	NA	NA	NA	Europe	United Kingdom		Edinburgh	Edinburgh	NA	NA	NA	Alison Low	Escherichia coli	PATH-SAFE project		NA	NA	NA	NA	NA						2022-06-06	2023-06-01	ESC_ZA5421AA	Assembled	64	299584	5037645	Escherichia coli / Shigella;95.65%	69	14991	4.1
ESC_DC2990AA_AS	ESC_ZA5422AA	HU11	Human	Human	Human-UTI	Human	UTI	UTI	2019	1	24	NA	Europe	United Kingdom		Edinburgh	Edinburgh	NA	NA	NA	Alison Low	Escherichia coli	PATH-SAFE project		NA	NA	NA	NA	NA						2022-06-06	2023-06-01	ESC_ZA5422AA	Assembled	117	198924	5370418	Escherichia coli / Shigella;98.97%	138	86431	4.1
ESC_DC2991AA_AS	ESC_ZA5423AA	CAN174	Companion Animal	Canine	Canine	Canine	Canine		2022	NA	NA	NA	Europe	United Kingdom		Edinburgh	Edinburgh	NA	NA	NA	Alison Low	Escherichia coli	PATH-SAFE project		NA	NA	NA	NA	NA						2022-06-06	2023-06-01	ESC_ZA5423AA	Assembled	168	653865	5198201	Escherichia coli / Shigella;100.0%	56	104385	4.1
ESC_DC2992AA_AS	ESC_ZA5424AA	CAN175	Companion Animal	Canine	Canine	Canine	Canine		2022	NA	NA	NA	Europe	United Kingdom		Edinburgh	Edinburgh	NA	NA	NA	Alison Low	Escherichia coli	PATH-SAFE project		NA	NA	NA	NA	NA						2022-06-06	2023-06-01	ESC_ZA5424AA	Assembled	149	286030	5086515	Escherichia coli / Shigella;100.0%	49	25255	4.1
ESC_DC2993AA_AS	ESC_ZA5425AA	CAN176	Companion Animal	Canine	Canine	Canine	Canine		2022	NA	NA	NA	Europe	United Kingdom		Edinburgh	Edinburgh	NA	NA	NA	Alison Low	Escherichia coli	PATH-SAFE project		NA	NA	NA	NA	NA						2022-06-06	2023-06-01	ESC_ZA5425AA	Assembled	108	299948	4873071	Escherichia coli / Shigella;100.0%	55	116572	4.1
ESC_DC2994AA_AS	ESC_ZA5426AA	CAN177	Companion Animal	Canine	Canine	Canine	Canine		2022	NA	NA	NA	Europe	United Kingdom		Edinburgh	Edinburgh	NA	NA	NA	Alison Low	Escherichia coli	PATH-SAFE project		NA	NA	NA	NA	NA						2022-06-06	2023-06-01	ESC_ZA5426AA	Assembled	66	360910	5257143	Escherichia coli / Shigella;100.0%	75	23139	4.1
ESC_DC2995AA_AS	ESC_ZA5427AA	CAN170	Companion Animal	Canine	Canine	Canine	Canine		2022	NA	NA	NA	Europe	United Kingdom		Edinburgh	Edinburgh	NA	NA	NA	Alison Low	Escherichia coli	PATH-SAFE project		NA	NA	NA	NA	NA						2022-06-06	2023-06-01	ESC_ZA5427AA	Assembled	143	380821	5087562	Escherichia coli / Shigella;100.0%	49	17405	4.1
ESC_DC2996AA_AS	ESC_ZA5428AA	CAN171	Companion Animal	Canine	Canine	Canine	Canine		2022	NA	NA	NA	Europe	United Kingdom		Edinburgh	Edinburgh	NA	NA	NA	Alison Low	Escherichia coli	PATH-SAFE project		NA	NA	NA	NA	NA						2022-06-06	2023-06-01	ESC_ZA5428AA	Assembled	119	624068	4948751	Escherichia coli / Shigella;96.3%	38	16903	4.1
ESC_DC2997AA_AS	ESC_ZA5429AA	CAN172	Companion Animal	Canine	Canine	Canine	Canine		2022	NA	NA	NA	Europe	United Kingdom		Edinburgh	Edinburgh	NA	NA	NA	Alison Low	Escherichia coli	PATH-SAFE project		NA	NA	NA	NA	NA						2022-06-06	2023-06-01	ESC_ZA5429AA	Assembled	84	367016	5272551	Escherichia coli / Shigella;94.65%	78	97151	4.1
ESC_DC2998AA_AS	ESC_ZA5430AA	CAN173	Companion Animal	Canine	Canine	Canine	Canine		2022	NA	NA	NA	Europe	United Kingdom		Edinburgh	Edinburgh	NA	NA	NA	Alison Low	Escherichia coli	PATH-SAFE project		NA	NA	NA	NA	NA						2022-06-06	2023-06-01	ESC_ZA5430AA	Assembled	79	315024	4780366	Escherichia coli / Shigella;100.0%	40	6389	4.1
ESC_DC2999AA_AS	ESC_ZA5431AA	HU74	Human	Human	Human-UTI	Human	UTI	UTI	2019	11	4	NA	Europe	United Kingdom		Edinburgh	Edinburgh	NA	NA	NA	Alison Low	Escherichia coli	PATH-SAFE project		NA	NA	NA	NA	NA						2022-06-06	2023-06-01	ESC_ZA5431AA	Assembled	135	558657	4772231	Escherichia coli / Shigella;100.0%	31	7677	4.1
ESC_DC3000AA_AS	ESC_ZA5432AA	HU75	Human	Human	Human-UTI	Human	UTI	UTI	2019	11	7	NA	Europe	United Kingdom		Edinburgh	Edinburgh	NA	NA	NA	Alison Low	Escherichia coli	PATH-SAFE project		NA	NA	NA	NA	NA						2022-06-06	2023-06-01	ESC_ZA5432AA	Assembled	225	53474	5002920	Escherichia coli / Shigella;100.0%	222	77539	4.1
ESC_DC3001AA_AS	ESC_ZA5433AA	HU76	Human	Human	Human-UTI	Human	UTI	UTI	2019	11	7	NA	Europe	United Kingdom		Edinburgh	Edinburgh	NA	NA	NA	Alison Low	Escherichia coli	PATH-SAFE project		NA	NA	NA	NA	NA						2022-06-06	2023-06-01	ESC_ZA5433AA	Assembled	147	174174	5080504	Escherichia coli / Shigella;98.53%	103	29681	4.1
ESC_DC3002AA_AS	ESC_ZA5434AA	HU77	Human	Human	Human-UTI	Human	UTI	UTI	2019	11	7	NA	Europe	United Kingdom		Edinburgh	Edinburgh	NA	NA	NA	Alison Low	Escherichia coli	PATH-SAFE project		NA	NA	NA	NA	NA						2022-06-06	2023-06-01	ESC_ZA5434AA	Assembled	117	93917	5371915	Escherichia coli / Shigella;97.73%	176	57221	4.1
ESC_DC3003AA_AS	ESC_ZA5435AA	HU70	Human	Human	Human-UTI	Human	UTI	UTI	2019	11	6	NA	Europe	United Kingdom		Edinburgh	Edinburgh	NA	NA	NA	Alison Low	Escherichia coli	PATH-SAFE project		NA	NA	NA	NA	NA						2022-06-06	2023-06-01	ESC_ZA5435AA	Assembled	158	123894	5121624	Escherichia coli / Shigella;96.37%	139	81205	4.1
ESC_DC3004AA_AS	ESC_ZA5436AA	HU71	Human	Human	Human-UTI	Human	UTI	UTI	2019	11	7	NA	Europe	United Kingdom		Edinburgh	Edinburgh	NA	NA	NA	Alison Low	Escherichia coli	PATH-SAFE project		NA	NA	NA	NA	NA						2022-06-06	2023-06-01	ESC_ZA5436AA	Assembled	138	485542	5094225	Escherichia coli / Shigella;100.0%	35	13387	4.1
ESC_DC3005AA_AS	ESC_ZA5437AA	CAN118	Companion Animal	Canine	Canine	Canine	Canine		2022	NA	NA	NA	Europe	United Kingdom		Edinburgh	Edinburgh	NA	NA	NA	Alison Low	Escherichia coli	PATH-SAFE project		NA	NA	NA	NA	NA						2022-06-06	2023-06-01	ESC_ZA5437AA	Assembled	143	153154	5132267	Escherichia coli / Shigella;93.24%	102	31799	4.1
ESC_DC3006AA_AS	ESC_ZA5438AA	CAN119	Companion Animal	Canine	Canine	Canine	Canine		2022	NA	NA	NA	Europe	United Kingdom		Edinburgh	Edinburgh	NA	NA	NA	Alison Low	Escherichia coli	PATH-SAFE project		NA	NA	NA	NA	NA						2022-06-06	2023-06-01	ESC_ZA5438AA	Assembled	131	355037	5149362	Escherichia coli / Shigella;100.0%	80	9601	4.1
ESC_DC3007AA_AS	ESC_ZA5439AA	CAN116	Companion Animal	Canine	Canine	Canine	Canine		2022	NA	NA	NA	Europe	United Kingdom		Edinburgh	Edinburgh	NA	NA	NA	Alison Low	Escherichia coli	PATH-SAFE project		NA	NA	NA	NA	NA						2022-06-06	2023-06-01	ESC_ZA5439AA	Assembled	142	212368	5065327	Escherichia coli / Shigella;100.0%	72	21361	4.1
ESC_DC3008AA_AS	ESC_ZA5440AA	CAN117	Companion Animal	Canine	Canine	Canine	Canine		2022	NA	NA	NA	Europe	United Kingdom		Edinburgh	Edinburgh	NA	NA	NA	Alison Low	Escherichia coli	PATH-SAFE project		NA	NA	NA	NA	NA						2022-06-06	2023-06-01	ESC_ZA5440AA	Assembled	155	281931	4795406	Escherichia coli / Shigella;97.14%	43	14552	4.1
ESC_DC3009AA_AS	ESC_ZA5441AA	CAN114	Companion Animal	Canine	Canine	Canine	Canine		2022	NA	NA	NA	Europe	United Kingdom		Edinburgh	Edinburgh	NA	NA	NA	Alison Low	Escherichia coli	PATH-SAFE project		NA	NA	NA	NA	NA						2022-06-06	2023-06-01	ESC_ZA5441AA	Assembled	79	367016	5124824	Escherichia coli / Shigella;97.56%	59	52497	4.1
ESC_DC3010AA_AS	ESC_ZA5442AA	CAN115	Companion Animal	Canine	Canine	Canine	Canine		2022	NA	NA	NA	Europe	United Kingdom		Edinburgh	Edinburgh	NA	NA	NA	Alison Low	Escherichia coli	PATH-SAFE project		NA	NA	NA	NA	NA						2022-06-06	2023-06-01	ESC_ZA5442AA	Assembled	187	202645	5303729	Escherichia coli / Shigella;96.85%	138	26927	4.1
ESC_DC3011AA_AS	ESC_ZA5443AA	CAN112	Companion Animal	Canine	Canine	Canine	Canine		2022	NA	NA	NA	Europe	United Kingdom		Edinburgh	Edinburgh	NA	NA	NA	Alison Low	Escherichia coli	PATH-SAFE project		NA	NA	NA	NA	NA						2022-06-06	2023-06-01	ESC_ZA5443AA	Assembled	152	343727	5112768	Escherichia coli / Shigella;98.28%	85	15508	4.1
ESC_DC3012AA_AS	ESC_ZA5444AA	CAN113	Companion Animal	Canine	Canine	Canine	Canine		2022	NA	NA	NA	Europe	United Kingdom		Edinburgh	Edinburgh	NA	NA	NA	Alison Low	Escherichia coli	PATH-SAFE project		NA	NA	NA	NA	NA						2022-06-06	2023-06-01	ESC_ZA5444AA	Assembled	57	292834	5225680	Escherichia coli / Shigella;93.65%	108	69475	4.1
ESC_DC3013AA_AS	ESC_ZA5445AA	CAN110	Companion Animal	Canine	Canine	Canine	Canine		2022	NA	NA	NA	Europe	United Kingdom		Edinburgh	Edinburgh	NA	NA	NA	Alison Low	Escherichia coli	PATH-SAFE project		NA	NA	NA	NA	NA						2022-06-06	2023-06-01	ESC_ZA5445AA	Assembled	148	189058	5132981	Escherichia coli / Shigella;100.0%	76	93905	4.1
ESC_DC3014AA_AS	ESC_ZA5446AA	CAN111	Companion Animal	Canine	Canine	Canine	Canine		2022	NA	NA	NA	Europe	United Kingdom		Edinburgh	Edinburgh	NA	NA	NA	Alison Low	Escherichia coli	PATH-SAFE project		NA	NA	NA	NA	NA						2022-06-06	2023-06-01	ESC_ZA5446AA	Assembled	180	353543	5095163	Escherichia coli / Shigella;100.0%	57	58802	4.1
ESC_DC3015AA_AS	ESC_ZA5447AA	CAN196	Companion Animal	Canine	Canine	Canine	Canine		2022	NA	NA	NA	Europe	United Kingdom		Edinburgh	Edinburgh	NA	NA	NA	Alison Low	Escherichia coli	PATH-SAFE project		NA	NA	NA	NA	NA						2022-06-06	2023-06-01	ESC_ZA5447AA	Assembled	98	304102	5295548	Escherichia coli / Shigella;98.73%	116	75466	4.1
ESC_DC3016AA_AS	ESC_ZA5448AA	CAN197	Companion Animal	Canine	Canine	Canine	Canine		2022	NA	NA	NA	Europe	United Kingdom		Edinburgh	Edinburgh	NA	NA	NA	Alison Low	Escherichia coli	PATH-SAFE project		NA	NA	NA	NA	NA						2022-06-06	2023-06-01	ESC_ZA5448AA	Assembled	163	123442	4681875	Escherichia coli / Shigella;97.47%	95	20041	4.1
ESC_DC3017AA_AS	ESC_ZA5449AA	CAN194	Companion Animal	Canine	Canine	Canine	Canine		2022	NA	NA	NA	Europe	United Kingdom		Edinburgh	Edinburgh	NA	NA	NA	Alison Low	Escherichia coli	PATH-SAFE project		NA	NA	NA	NA	NA						2022-06-06	2023-06-01	ESC_ZA5449AA	Assembled	111	287420	5038040	Escherichia coli / Shigella;98.39%	99	19349	4.1
ESC_DC3018AA_AS	ESC_ZA5450AA	CAN195	Companion Animal	Canine	Canine	Canine	Canine		2022	NA	NA	NA	Europe	United Kingdom		Edinburgh	Edinburgh	NA	NA	NA	Alison Low	Escherichia coli	PATH-SAFE project		NA	NA	NA	NA	NA						2022-06-06	2023-06-01	ESC_ZA5450AA	Assembled	130	485542	5050785	Escherichia coli / Shigella;100.0%	27	11794	4.1
ESC_DC3019AA_AS	ESC_ZA5451AA	CAN192	Companion Animal	Canine	Canine	Canine	Canine		2022	NA	NA	NA	Europe	United Kingdom		Edinburgh	Edinburgh	NA	NA	NA	Alison Low	Escherichia coli	PATH-SAFE project		NA	NA	NA	NA	NA						2022-06-06	2023-06-01	ESC_ZA5451AA	Assembled	93	346876	5082854	Escherichia coli / Shigella;100.0%	80	56717	4.1
ESC_DC3020AA_AS	ESC_ZA5452AA	CAN193	Companion Animal	Canine	Canine	Canine	Canine		2022	NA	NA	NA	Europe	United Kingdom		Edinburgh	Edinburgh	NA	NA	NA	Alison Low	Escherichia coli	PATH-SAFE project		NA	NA	NA	NA	NA						2022-06-06	2023-06-01	ESC_ZA5452AA	Assembled	49	414781	5069352	Escherichia coli / Shigella;100.0%	68	29496	4.1
ESC_DC3021AA_AS	ESC_ZA5453AA	CAN190	Companion Animal	Canine	Canine	Canine	Canine		2022	NA	NA	NA	Europe	United Kingdom		Edinburgh	Edinburgh	NA	NA	NA	Alison Low	Escherichia coli	PATH-SAFE project		NA	NA	NA	NA	NA						2022-06-06	2023-06-01	ESC_ZA5453AA	Assembled	85	635200	5190247	Escherichia coli / Shigella;97.14%	57	58934	4.1
ESC_DC3022AA_AS	ESC_ZA5454AA	CAN191	Companion Animal	Canine	Canine	Canine	Canine		2022	NA	NA	NA	Europe	United Kingdom		Edinburgh	Edinburgh	NA	NA	NA	Alison Low	Escherichia coli	PATH-SAFE project		NA	NA	NA	NA	NA						2022-06-06	2023-06-01	ESC_ZA5454AA	Assembled	108	204000	5288692	Escherichia coli / Shigella;95.13%	105	57963	4.1
ESC_DC3023AA_AS	ESC_ZA5455AA	HB16	Human	Human	Human-Bacteraemia	Human	Bacteraemia	Bacteraemia	2019	2	12	NA	Europe	United Kingdom		Edinburgh	Edinburgh	NA	NA	NA	Alison Low	Escherichia coli	PATH-SAFE project		NA	NA	NA	NA	NA						2022-06-06	2023-06-01	ESC_ZA5455AA	Assembled	130	36048	4901820	Escherichia coli / Shigella;100.0%	272	125682	4.1
ESC_DC3024AA_AS	ESC_ZA5456AA	HB15	Human	Human	Human-Bacteraemia	Human	Bacteraemia	Bacteraemia	2019	2	4	NA	Europe	United Kingdom		Edinburgh	Edinburgh	NA	NA	NA	Alison Low	Escherichia coli	PATH-SAFE project		NA	NA	NA	NA	NA						2022-06-06	2023-06-01	ESC_ZA5456AA	Assembled	131	176044	5396663	Escherichia coli / Shigella;100.0%	135	31427	4.1
ESC_DC3026AA_AS	ESC_ZA5458AA	CAN199	Companion Animal	Canine	Canine	Canine	Canine		2022	NA	NA	NA	Europe	United Kingdom		Edinburgh	Edinburgh	NA	NA	NA	Alison Low	Escherichia coli	PATH-SAFE project		NA	NA	NA	NA	NA						2022-06-06	2023-06-01	ESC_ZA5458AA	Assembled	158	317791	5095802	Escherichia coli / Shigella;98.0%	73	19865	4.1
ESC_DC3027AA_AS	ESC_ZA5459AA	CAN69	Companion Animal	Canine	Canine	Canine	Canine		2022	NA	NA	NA	Europe	United Kingdom		Edinburgh	Edinburgh	NA	NA	NA	Alison Low	Escherichia coli	PATH-SAFE project		NA	NA	NA	NA	NA						2022-06-06	2023-06-01	ESC_ZA5459AA	Assembled	60	250516	5005187	Escherichia coli / Shigella;98.21%	92	26916	4.1
ESC_DC3028AA_AS	ESC_ZA5460AA	CAN68	Companion Animal	Canine	Canine	Canine	Canine		2022	NA	NA	NA	Europe	United Kingdom		Edinburgh	Edinburgh	NA	NA	NA	Alison Low	Escherichia coli	PATH-SAFE project		NA	NA	NA	NA	NA						2022-06-06	2023-06-01	ESC_ZA5460AA	Assembled	74	433481	5230608	Escherichia coli / Shigella;97.67%	65	7904	4.1
ESC_DC3029AA_AS	ESC_ZA5461AA	HB22	Human	Human	Human-Bacteraemia	Human	Bacteraemia	Bacteraemia	2019	2	18	NA	Europe	United Kingdom		Edinburgh	Edinburgh	NA	NA	NA	Alison Low	Escherichia coli	PATH-SAFE project		NA	NA	NA	NA	NA						2022-06-06	2023-06-01	ESC_ZA5461AA	Assembled	128	311892	5309578	Escherichia coli / Shigella;100.0%	123	15934	4.1
ESC_DC3030AA_AS	ESC_ZA5462AA	CAN61	Companion Animal	Canine	Canine	Canine	Canine		2022	NA	NA	NA	Europe	United Kingdom		Edinburgh	Edinburgh	NA	NA	NA	Alison Low	Escherichia coli	PATH-SAFE project		NA	NA	NA	NA	NA						2022-06-06	2023-06-01	ESC_ZA5462AA	Assembled	93	364650	5294175	Escherichia coli / Shigella;98.31%	108	17877	4.1
ESC_DC3031AA_AS	ESC_ZA5463AA	CAN60	Companion Animal	Canine	Canine	Canine	Canine		2022	NA	NA	NA	Europe	United Kingdom		Edinburgh	Edinburgh	NA	NA	NA	Alison Low	Escherichia coli	PATH-SAFE project		NA	NA	NA	NA	NA						2022-06-06	2023-06-01	ESC_ZA5463AA	Assembled	118	433074	5195850	Escherichia coli / Shigella;97.67%	75	46374	4.1
ESC_DC3032AA_AS	ESC_ZA5464AA	CAN63	Companion Animal	Canine	Canine	Canine	Canine		2022	NA	NA	NA	Europe	United Kingdom		Edinburgh	Edinburgh	NA	NA	NA	Alison Low	Escherichia coli	PATH-SAFE project		NA	NA	NA	NA	NA						2022-06-06	2023-06-01	ESC_ZA5464AA	Assembled	262	352019	5099792	Escherichia coli / Shigella;100.0%	82	10671	4.1
ESC_DC3033AA_AS	ESC_ZA5465AA	CAN62	Companion Animal	Canine	Canine	Canine	Canine		2022	NA	NA	NA	Europe	United Kingdom		Edinburgh	Edinburgh	NA	NA	NA	Alison Low	Escherichia coli	PATH-SAFE project		NA	NA	NA	NA	NA						2022-06-06	2023-06-01	ESC_ZA5465AA	Assembled	76	198439	5231174	Escherichia coli / Shigella;100.0%	102	19377	4.1
ESC_DC3034AA_AS	ESC_ZA5466AA	CAN65	Companion Animal	Canine	Canine	Canine	Canine		2022	NA	NA	NA	Europe	United Kingdom		Edinburgh	Edinburgh	NA	NA	NA	Alison Low	Escherichia coli	PATH-SAFE project		NA	NA	NA	NA	NA						2022-06-06	2023-06-01	ESC_ZA5466AA	Assembled	135	207848	5468183	Escherichia coli / Shigella;98.67%	121	257231	4.1
ESC_DC3035AA_AS	ESC_ZA5467AA	CAN64	Companion Animal	Canine	Canine	Canine	Canine		2022	NA	NA	NA	Europe	United Kingdom		Edinburgh	Edinburgh	NA	NA	NA	Alison Low	Escherichia coli	PATH-SAFE project		NA	NA	NA	NA	NA						2022-06-06	2023-06-01	ESC_ZA5467AA	Assembled	84	287200	5266495	Escherichia coli / Shigella;100.0%	85	16495	4.1
ESC_DC3036AA_AS	ESC_ZA5468AA	CAN67	Companion Animal	Canine	Canine	Canine	Canine		2022	NA	NA	NA	Europe	United Kingdom		Edinburgh	Edinburgh	NA	NA	NA	Alison Low	Escherichia coli	PATH-SAFE project		NA	NA	NA	NA	NA						2022-06-06	2023-06-01	ESC_ZA5468AA	Assembled	79	316623	5143334	Escherichia coli / Shigella;97.22%	115	12342	4.1
ESC_DC3037AA_AS	ESC_ZA5469AA	CAN66	Companion Animal	Canine	Canine	Canine	Canine		2022	NA	NA	NA	Europe	United Kingdom		Edinburgh	Edinburgh	NA	NA	NA	Alison Low	Escherichia coli	PATH-SAFE project		NA	NA	NA	NA	NA						2022-06-06	2023-06-01	ESC_ZA5469AA	Assembled	117	580373	5079179	Escherichia coli / Shigella;97.56%	54	11081	4.1
ESC_DC3038AA_AS	ESC_ZA5470AA	HU01	Human	Human	Human-UTI	Human	UTI	UTI	2019	1	24	NA	Europe	United Kingdom		Edinburgh	Edinburgh	NA	NA	NA	Alison Low	Escherichia coli	PATH-SAFE project		NA	NA	NA	NA	NA						2022-06-06	2023-06-01	ESC_ZA5470AA	Assembled	137	319830	5131542	Escherichia coli / Shigella;94.74%	50	13723	4.1
ESC_DC3039AA_AS	ESC_ZA5471AA	CAN169	Companion Animal	Canine	Canine	Canine	Canine		2022	NA	NA	NA	Europe	United Kingdom		Edinburgh	Edinburgh	NA	NA	NA	Alison Low	Escherichia coli	PATH-SAFE project		NA	NA	NA	NA	NA						2022-06-06	2023-06-01	ESC_ZA5471AA	Assembled	60	223002	5311115	Escherichia coli / Shigella;97.14%	117	38003	4.1
ESC_DC3040AA_AS	ESC_ZA5472AA	CAN168	Companion Animal	Canine	Canine	Canine	Canine		2022	NA	NA	NA	Europe	United Kingdom		Edinburgh	Edinburgh	NA	NA	NA	Alison Low	Escherichia coli	PATH-SAFE project		NA	NA	NA	NA	NA						2022-06-06	2023-06-01	ESC_ZA5472AA	Assembled	91	448830	5168379	Escherichia coli / Shigella;93.02%	57	69544	4.1
ESC_DC3041AA_AS	ESC_ZA5473AA	HU05	Human	Human	Human-UTI	Human	UTI	UTI	2019	1	25	NA	Europe	United Kingdom		Edinburgh	Edinburgh	NA	NA	NA	Alison Low	Escherichia coli	PATH-SAFE project		NA	NA	NA	NA	NA						2022-06-06	2023-06-01	ESC_ZA5473AA	Assembled	153	179784	5004509	Escherichia coli / Shigella;98.34%	79	12774	4.1
ESC_DC3042AA_AS	ESC_ZA5474AA	HU07	Human	Human	Human-UTI	Human	UTI	UTI	2019	1	24	NA	Europe	United Kingdom		Edinburgh	Edinburgh	NA	NA	NA	Alison Low	Escherichia coli	PATH-SAFE project		NA	NA	NA	NA	NA						2022-06-06	2023-06-01	ESC_ZA5474AA	Assembled	87	347466	4764226	Escherichia coli / Shigella;93.75%	44	9465	4.1
ESC_DC3043AA_AS	ESC_ZA5475AA	HU06	Human	Human	Human-UTI	Human	UTI	UTI	2019	1	25	NA	Europe	United Kingdom		Edinburgh	Edinburgh	NA	NA	NA	Alison Low	Escherichia coli	PATH-SAFE project		NA	NA	NA	NA	NA						2022-06-06	2023-06-01	ESC_ZA5475AA	Assembled	142	346485	4895572	Escherichia coli / Shigella;100.0%	38	8233	4.1
ESC_DC3044AA_AS	ESC_ZA5476AA	CAN163	Companion Animal	Canine	Canine	Canine	Canine		2022	NA	NA	NA	Europe	United Kingdom		Edinburgh	Edinburgh	NA	NA	NA	Alison Low	Escherichia coli	PATH-SAFE project		NA	NA	NA	NA	NA						2022-06-06	2023-06-01	ESC_ZA5476AA	Assembled	77	338802	5285695	Escherichia coli / Shigella;98.19%	89	18413	4.1
ESC_DC3045AA_AS	ESC_ZA5477AA	CAN162	Companion Animal	Canine	Canine	Canine	Canine		2022	NA	NA	NA	Europe	United Kingdom		Edinburgh	Edinburgh	NA	NA	NA	Alison Low	Escherichia coli	PATH-SAFE project		NA	NA	NA	NA	NA						2022-06-06	2023-06-01	ESC_ZA5477AA	Assembled	62	391888	5232169	Escherichia coli / Shigella;97.44%	53	28184	4.1
ESC_DC3046AA_AS	ESC_ZA5478AA	CAN161	Companion Animal	Canine	Canine	Canine	Canine		2022	NA	NA	NA	Europe	United Kingdom		Edinburgh	Edinburgh	NA	NA	NA	Alison Low	Escherichia coli	PATH-SAFE project		NA	NA	NA	NA	NA						2022-06-06	2023-06-01	ESC_ZA5478AA	Assembled	120	295056	5184502	Escherichia coli / Shigella;96.66%	99	66777	4.1
ESC_DC3047AA_AS	ESC_ZA5479AA	CAN160	Companion Animal	Canine	Canine	Canine	Canine		2022	NA	NA	NA	Europe	United Kingdom		Edinburgh	Edinburgh	NA	NA	NA	Alison Low	Escherichia coli	PATH-SAFE project		NA	NA	NA	NA	NA						2022-06-06	2023-06-01	ESC_ZA5479AA	Assembled	84	317025	5149396	Escherichia coli / Shigella;96.56%	91	46104	4.1
ESC_DC3048AA_AS	ESC_ZA5480AA	CAN167	Companion Animal	Canine	Canine	Canine	Canine		2022	NA	NA	NA	Europe	United Kingdom		Edinburgh	Edinburgh	NA	NA	NA	Alison Low	Escherichia coli	PATH-SAFE project		NA	NA	NA	NA	NA						2022-06-06	2023-06-01	ESC_ZA5480AA	Assembled	93	394869	4578255	Escherichia coli / Shigella;92.0%	30	7369	4.1
ESC_DC3049AA_AS	ESC_ZA5481AA	CAN166	Companion Animal	Canine	Canine	Canine	Canine		2022	NA	NA	NA	Europe	United Kingdom		Edinburgh	Edinburgh	NA	NA	NA	Alison Low	Escherichia coli	PATH-SAFE project		NA	NA	NA	NA	NA						2022-06-06	2023-06-01	ESC_ZA5481AA	Assembled	50	224143	5202276	Escherichia coli / Shigella;98.39%	95	23167	4.1
ESC_DC3050AA_AS	ESC_ZA5482AA	CAN165	Companion Animal	Canine	Canine	Canine	Canine		2022	NA	NA	NA	Europe	United Kingdom		Edinburgh	Edinburgh	NA	NA	NA	Alison Low	Escherichia coli	PATH-SAFE project		NA	NA	NA	NA	NA						2022-06-06	2023-06-01	ESC_ZA5482AA	Assembled	152	299763	4872577	Escherichia coli / Shigella;100.0%	53	26677	4.1
ESC_DC3051AA_AS	ESC_ZA5483AA	CAN164	Companion Animal	Canine	Canine	Canine	Canine		2022	NA	NA	NA	Europe	United Kingdom		Edinburgh	Edinburgh	NA	NA	NA	Alison Low	Escherichia coli	PATH-SAFE project		NA	NA	NA	NA	NA						2022-06-06	2023-06-01	ESC_ZA5483AA	Assembled	97	433200	5236101	Escherichia coli / Shigella;97.44%	56	62408	4.1
ESC_DC3052AA_AS	ESC_ZA5484AA	HU67	Human	Human	Human-UTI	Human	UTI	UTI	2019	11	6	NA	Europe	United Kingdom		Edinburgh	Edinburgh	NA	NA	NA	Alison Low	Escherichia coli	PATH-SAFE project		NA	NA	NA	NA	NA						2022-06-06	2023-06-01	ESC_ZA5484AA	Assembled	101	180596	5257066	Escherichia coli / Shigella;98.72%	130	27173	4.1
ESC_DC3053AA_AS	ESC_ZA5485AA	HU66	Human	Human	Human-UTI	Human	UTI	UTI	2019	11	7	NA	Europe	United Kingdom		Edinburgh	Edinburgh	NA	NA	NA	Alison Low	Escherichia coli	PATH-SAFE project		NA	NA	NA	NA	NA						2022-06-06	2023-06-01	ESC_ZA5485AA	Assembled	82	306186	4838749	Escherichia coli / Shigella;100.0%	64	12665	4.1
ESC_DC3054AA_AS	ESC_ZA5486AA	HU65	Human	Human	Human-UTI	Human	UTI	UTI	2019	11	7	NA	Europe	United Kingdom		Edinburgh	Edinburgh	NA	NA	NA	Alison Low	Escherichia coli	PATH-SAFE project		NA	NA	NA	NA	NA						2022-06-06	2023-06-01	ESC_ZA5486AA	Assembled	132	169406	5228321	Escherichia coli / Shigella;100.0%	126	56568	4.1
ESC_DC3055AA_AS	ESC_ZA5487AA	HU64	Human	Human	Human-UTI	Human	UTI	UTI	2019	11	6	NA	Europe	United Kingdom		Edinburgh	Edinburgh	NA	NA	NA	Alison Low	Escherichia coli	PATH-SAFE project		NA	NA	NA	NA	NA						2022-06-06	2023-06-01	ESC_ZA5487AA	Assembled	130	199562	4865380	Escherichia coli / Shigella;100.0%	71	46054	4.1
ESC_DC3056AA_AS	ESC_ZA5488AA	CAN109	Companion Animal	Canine	Canine	Canine	Canine		2022	NA	NA	NA	Europe	United Kingdom		Edinburgh	Edinburgh	NA	NA	NA	Alison Low	Escherichia coli	PATH-SAFE project		NA	NA	NA	NA	NA						2022-06-06	2023-06-01	ESC_ZA5488AA	Assembled	144	739752	5281733	Escherichia coli / Shigella;100.0%	68	54875	4.1
ESC_DC3057AA_AS	ESC_ZA5489AA	CAN108	Companion Animal	Canine	Canine	Canine	Canine		2022	NA	NA	NA	Europe	United Kingdom		Edinburgh	Edinburgh	NA	NA	NA	Alison Low	Escherichia coli	PATH-SAFE project		NA	NA	NA	NA	NA						2022-06-06	2023-06-01	ESC_ZA5489AA	Assembled	172	295679	5208764	Escherichia coli / Shigella;87.48%	93	41278	4.1
ESC_DC3058AA_AS	ESC_ZA5490AA	CAN105	Companion Animal	Canine	Canine	Canine	Canine		2022	NA	NA	NA	Europe	United Kingdom		Edinburgh	Edinburgh	NA	NA	NA	Alison Low	Escherichia coli	PATH-SAFE project		NA	NA	NA	NA	NA						2022-06-06	2023-06-01	ESC_ZA5490AA	Assembled	140	433910	5143567	Escherichia coli / Shigella;100.0%	43	83859	4.1
ESC_DC3059AA_AS	ESC_ZA5491AA	CAN104	Companion Animal	Canine	Canine	Canine	Canine		2022	NA	NA	NA	Europe	United Kingdom		Edinburgh	Edinburgh	NA	NA	NA	Alison Low	Escherichia coli	PATH-SAFE project		NA	NA	NA	NA	NA						2022-06-06	2023-06-01	ESC_ZA5491AA	Assembled	127	469024	5073005	Escherichia coli / Shigella;100.0%	56	16074	4.1
ESC_DC3060AA_AS	ESC_ZA5492AA	CAN107	Companion Animal	Canine	Canine	Canine	Canine		2022	NA	NA	NA	Europe	United Kingdom		Edinburgh	Edinburgh	NA	NA	NA	Alison Low	Escherichia coli	PATH-SAFE project		NA	NA	NA	NA	NA						2022-06-06	2023-06-01	ESC_ZA5492AA	Assembled	125	288482	5106981	Escherichia coli / Shigella;100.0%	86	102382	4.1
ESC_DC3061AA_AS	ESC_ZA5493AA	CAN106	Companion Animal	Canine	Canine	Canine	Canine		2022	NA	NA	NA	Europe	United Kingdom		Edinburgh	Edinburgh	NA	NA	NA	Alison Low	Escherichia coli	PATH-SAFE project		NA	NA	NA	NA	NA						2022-06-06	2023-06-01	ESC_ZA5493AA	Assembled	135	220374	5138343	Escherichia coli / Shigella;98.73%	109	85158	4.1
ESC_DC3062AA_AS	ESC_ZA5494AA	CAN101	Companion Animal	Canine	Canine	Canine	Canine		2022	NA	NA	NA	Europe	United Kingdom		Edinburgh	Edinburgh	NA	NA	NA	Alison Low	Escherichia coli	PATH-SAFE project		NA	NA	NA	NA	NA						2022-06-06	2023-06-01	ESC_ZA5494AA	Assembled	47	337347	4540332	Escherichia coli / Shigella;97.44%	44	13558	4.1
ESC_DC3063AA_AS	ESC_ZA5495AA	CAN100	Companion Animal	Canine	Canine	Canine	Canine		2022	NA	NA	NA	Europe	United Kingdom		Edinburgh	Edinburgh	NA	NA	NA	Alison Low	Escherichia coli	PATH-SAFE project		NA	NA	NA	NA	NA						2022-06-06	2023-06-01	ESC_ZA5495AA	Assembled	47	356202	5040206	Escherichia coli / Shigella;100.0%	72	8013	4.1
ESC_DC3064AA_AS	ESC_ZA5496AA	CAN103	Companion Animal	Canine	Canine	Canine	Canine		2022	NA	NA	NA	Europe	United Kingdom		Edinburgh	Edinburgh	NA	NA	NA	Alison Low	Escherichia coli	PATH-SAFE project		NA	NA	NA	NA	NA						2022-06-06	2023-06-01	ESC_ZA5496AA	Assembled	132	371855	5132419	Escherichia coli / Shigella;100.0%	76	87488	4.1
ESC_DC3065AA_AS	ESC_ZA5497AA	CAN102	Companion Animal	Canine	Canine	Canine	Canine		2022	NA	NA	NA	Europe	United Kingdom		Edinburgh	Edinburgh	NA	NA	NA	Alison Low	Escherichia coli	PATH-SAFE project		NA	NA	NA	NA	NA						2022-06-06	2023-06-01	ESC_ZA5497AA	Assembled	164	344028	5171738	Escherichia coli / Shigella;97.56%	61	14794	4.1
ESC_DC3067AA_AS	ESC_ZA5499AA	CAN184	Companion Animal	Canine	Canine	Canine	Canine		2022	NA	NA	NA	Europe	United Kingdom		Edinburgh	Edinburgh	NA	NA	NA	Alison Low	Escherichia coli	PATH-SAFE project		NA	NA	NA	NA	NA						2022-06-06	2023-06-01	ESC_ZA5499AA	Assembled	96	448362	5163363	Escherichia coli / Shigella;95.12%	55	75034	4.1
ESC_DC3068AA_AS	ESC_ZA5500AA	CAN187	Companion Animal	Canine	Canine	Canine	Canine		2022	NA	NA	NA	Europe	United Kingdom		Edinburgh	Edinburgh	NA	NA	NA	Alison Low	Escherichia coli	PATH-SAFE project		NA	NA	NA	NA	NA						2022-06-06	2023-06-01	ESC_ZA5500AA	Assembled	116	488149	5373220	Escherichia coli / Shigella;89.8%	87	17459	4.1
ESC_DC3069AA_AS	ESC_ZA5501AA	CAN186	Companion Animal	Canine	Canine	Canine	Canine		2022	NA	NA	NA	Europe	United Kingdom		Edinburgh	Edinburgh	NA	NA	NA	Alison Low	Escherichia coli	PATH-SAFE project		NA	NA	NA	NA	NA						2022-06-06	2023-06-01	ESC_ZA5501AA	Assembled	133	347681	5179943	Escherichia coli / Shigella;98.18%	96	22954	4.1
ESC_DC3070AA_AS	ESC_ZA5502AA	CAN181	Companion Animal	Canine	Canine	Canine	Canine		2022	NA	NA	NA	Europe	United Kingdom		Edinburgh	Edinburgh	NA	NA	NA	Alison Low	Escherichia coli	PATH-SAFE project		NA	NA	NA	NA	NA						2022-06-06	2023-06-01	ESC_ZA5502AA	Assembled	90	269626	4976479	Escherichia coli / Shigella;89.58%	67	19702	4.1
ESC_DC3071AA_AS	ESC_ZA5503AA	CAN180	Companion Animal	Canine	Canine	Canine	Canine		2022	NA	NA	NA	Europe	United Kingdom		Edinburgh	Edinburgh	NA	NA	NA	Alison Low	Escherichia coli	PATH-SAFE project		NA	NA	NA	NA	NA						2022-06-06	2023-06-01	ESC_ZA5503AA	Assembled	141	362694	5117210	Escherichia coli / Shigella;100.0%	96	20100	4.1
ESC_DC3072AA_AS	ESC_ZA5504AA	CAN183	Companion Animal	Canine	Canine	Canine	Canine		2022	NA	NA	NA	Europe	United Kingdom		Edinburgh	Edinburgh	NA	NA	NA	Alison Low	Escherichia coli	PATH-SAFE project		NA	NA	NA	NA	NA						2022-06-06	2023-06-01	ESC_ZA5504AA	Assembled	82	428676	5173523	Escherichia coli / Shigella;96.16%	75	70303	4.1
ESC_DC3073AA_AS	ESC_ZA5505AA	CAN182	Companion Animal	Canine	Canine	Canine	Canine		2022	NA	NA	NA	Europe	United Kingdom		Edinburgh	Edinburgh	NA	NA	NA	Alison Low	Escherichia coli	PATH-SAFE project		NA	NA	NA	NA	NA						2022-06-06	2023-06-01	ESC_ZA5505AA	Assembled	89	428862	5173304	Escherichia coli / Shigella;96.08%	71	75202	4.1
ESC_DC3074AA_AS	ESC_ZA5506AA	HB02	Human	Human	Human-Bacteraemia	Human	Bacteraemia	Bacteraemia	2019	1	25	NA	Europe	United Kingdom		Edinburgh	Edinburgh	NA	NA	NA	Alison Low	Escherichia coli	PATH-SAFE project		NA	NA	NA	NA	NA						2022-06-06	2023-06-01	ESC_ZA5506AA	Assembled	117	112058	5405425	Escherichia coli / Shigella;95.75%	166	70038	4.1
ESC_DC3075AA_AS	ESC_ZA5507AA	CAN189	Companion Animal	Canine	Canine	Canine	Canine		2022	NA	NA	NA	Europe	United Kingdom		Edinburgh	Edinburgh	NA	NA	NA	Alison Low	Escherichia coli	PATH-SAFE project		NA	NA	NA	NA	NA						2022-06-06	2023-06-01	ESC_ZA5507AA	Assembled	98	347320	5107722	Escherichia coli / Shigella;97.83%	69	13242	4.1
ESC_DC3076AA_AS	ESC_ZA5508AA	CAN188	Companion Animal	Canine	Canine	Canine	Canine		2022	NA	NA	NA	Europe	United Kingdom		Edinburgh	Edinburgh	NA	NA	NA	Alison Low	Escherichia coli	PATH-SAFE project		NA	NA	NA	NA	NA						2022-06-06	2023-06-01	ESC_ZA5508AA	Assembled	96	433101	5380967	Escherichia coli / Shigella;90.9%	96	19636	4.1
ESC_DC3077AA_AS	ESC_ZA5509AA	CAN78	Companion Animal	Canine	Canine	Canine	Canine		2022	NA	NA	NA	Europe	United Kingdom		Edinburgh	Edinburgh	NA	NA	NA	Alison Low	Escherichia coli	PATH-SAFE project		NA	NA	NA	NA	NA						2022-06-06	2023-06-01	ESC_ZA5509AA	Assembled	62	402756	5072298	Escherichia coli / Shigella;98.08%	85	10989	4.1
ESC_DC3078AA_AS	ESC_ZA5510AA	CAN79	Companion Animal	Canine	Canine	Canine	Canine		2022	NA	NA	NA	Europe	United Kingdom		Edinburgh	Edinburgh	NA	NA	NA	Alison Low	Escherichia coli	PATH-SAFE project		NA	NA	NA	NA	NA						2022-06-06	2023-06-01	ESC_ZA5510AA	Assembled	81	428702	5226963	Escherichia coli / Shigella;98.0%	83	46859	4.1
ESC_DC3079AA_AS	ESC_ZA5511AA	CAN72	Companion Animal	Canine	Canine	Canine	Canine		2022	NA	NA	NA	Europe	United Kingdom		Edinburgh	Edinburgh	NA	NA	NA	Alison Low	Escherichia coli	PATH-SAFE project		NA	NA	NA	NA	NA						2022-06-06	2023-06-01	ESC_ZA5511AA	Assembled	47	223113	5217912	Escherichia coli / Shigella;100.0%	137	44520	4.1
ESC_DC3080AA_AS	ESC_ZA5512AA	CAN73	Companion Animal	Canine	Canine	Canine	Canine		2022	NA	NA	NA	Europe	United Kingdom		Edinburgh	Edinburgh	NA	NA	NA	Alison Low	Escherichia coli	PATH-SAFE project		NA	NA	NA	NA	NA						2022-06-06	2023-06-01	ESC_ZA5512AA	Assembled	73	386601	5354542	Escherichia coli / Shigella;97.87%	70	46372	4.1
ESC_DC3081AA_AS	ESC_ZA5513AA	CAN70	Companion Animal	Canine	Canine	Canine	Canine		2022	NA	NA	NA	Europe	United Kingdom		Edinburgh	Edinburgh	NA	NA	NA	Alison Low	Escherichia coli	PATH-SAFE project		NA	NA	NA	NA	NA						2022-06-06	2023-06-01	ESC_ZA5513AA	Assembled	134	387553	5109174	Escherichia coli / Shigella;100.0%	36	5769	4.1
ESC_DC3082AA_AS	ESC_ZA5514AA	CAN71	Companion Animal	Canine	Canine	Canine	Canine		2022	NA	NA	NA	Europe	United Kingdom		Edinburgh	Edinburgh	NA	NA	NA	Alison Low	Escherichia coli	PATH-SAFE project		NA	NA	NA	NA	NA						2022-06-06	2023-06-01	ESC_ZA5514AA	Assembled	88	470290	5197501	Escherichia coli / Shigella;97.37%	59	46153	4.1
ESC_DC3083AA_AS	ESC_ZA5515AA	CAN76	Companion Animal	Canine	Canine	Canine	Canine		2022	NA	NA	NA	Europe	United Kingdom		Edinburgh	Edinburgh	NA	NA	NA	Alison Low	Escherichia coli	PATH-SAFE project		NA	NA	NA	NA	NA						2022-06-06	2023-06-01	ESC_ZA5515AA	Assembled	59	425627	5109258	Escherichia coli / Shigella;100.0%	30	6259	4.1
ESC_DC3084AA_AS	ESC_ZA5516AA	CAN77	Companion Animal	Canine	Canine	Canine	Canine		2022	NA	NA	NA	Europe	United Kingdom		Edinburgh	Edinburgh	NA	NA	NA	Alison Low	Escherichia coli	PATH-SAFE project		NA	NA	NA	NA	NA						2022-06-06	2023-06-01	ESC_ZA5516AA	Assembled	55	386656	5139583	Escherichia coli / Shigella;100.0%	63	79505	4.1
ESC_DC3085AA_AS	ESC_ZA5517AA	CAN74	Companion Animal	Canine	Canine	Canine	Canine		2022	NA	NA	NA	Europe	United Kingdom		Edinburgh	Edinburgh	NA	NA	NA	Alison Low	Escherichia coli	PATH-SAFE project		NA	NA	NA	NA	NA						2022-06-06	2023-06-01	ESC_ZA5517AA	Assembled	94	365076	5227442	Escherichia coli / Shigella;98.72%	132	64763	4.1
ESC_DC3086AA_AS	ESC_ZA5518AA	CAN75	Companion Animal	Canine	Canine	Canine	Canine		2022	NA	NA	NA	Europe	United Kingdom		Edinburgh	Edinburgh	NA	NA	NA	Alison Low	Escherichia coli	PATH-SAFE project		NA	NA	NA	NA	NA						2022-06-06	2023-06-01	ESC_ZA5518AA	Assembled	118	386601	5134424	Escherichia coli / Shigella;100.0%	78	12814	4.1
ESC_DC3087AA_AS	ESC_ZA5519AA	HB06	Human	Human	Human-Bacteraemia	Human	Bacteraemia	Bacteraemia	2019	1	22	NA	Europe	United Kingdom		Edinburgh	Edinburgh	NA	NA	NA	Alison Low	Escherichia coli	PATH-SAFE project		NA	NA	NA	NA	NA						2022-06-06	2023-06-01	ESC_ZA5519AA	Assembled	143	237572	5151394	Escherichia coli / Shigella;100.0%	79	36677	4.1
ESC_DC3088AA_AS	ESC_ZA5520AA	HU02	Human	Human	Human-UTI	Human	UTI	UTI	2019	1	25	NA	Europe	United Kingdom		Edinburgh	Edinburgh	NA	NA	NA	Alison Low	Escherichia coli	PATH-SAFE project		NA	NA	NA	NA	NA						2022-06-06	2023-06-01	ESC_ZA5520AA	Assembled	135	340332	5117694	Escherichia coli / Shigella;93.03%	56	42245	4.1
ESC_DC3089AA_AS	ESC_ZA5521AA	HU83	Human	Human	Human-UTI	Human	UTI	UTI	2019	11	6	NA	Europe	United Kingdom		Edinburgh	Edinburgh	NA	NA	NA	Alison Low	Escherichia coli	PATH-SAFE project		NA	NA	NA	NA	NA						2022-06-06	2023-06-01	ESC_ZA5521AA	Assembled	94	204808	4714048	Escherichia coli / Shigella;94.74%	49	12809	4.1
ESC_DC3090AA_AS	ESC_ZA5522AA	HB07	Human	Human	Human-Bacteraemia	Human	Bacteraemia	Bacteraemia	2019	1	20	NA	Europe	United Kingdom		Edinburgh	Edinburgh	NA	NA	NA	Alison Low	Escherichia coli	PATH-SAFE project		NA	NA	NA	NA	NA						2022-06-06	2023-06-01	ESC_ZA5522AA	Assembled	119	104801	4892078	Escherichia coli / Shigella;98.95%	120	21104	4.1
ESC_DC3091AA_AS	ESC_ZA5523AA	HB05	Human	Human	Human-Bacteraemia	Human	Bacteraemia	Bacteraemia	2019	1	23	NA	Europe	United Kingdom		Edinburgh	Edinburgh	NA	NA	NA	Alison Low	Escherichia coli	PATH-SAFE project		NA	NA	NA	NA	NA						2022-06-06	2023-06-01	ESC_ZA5523AA	Assembled	147	382417	5045449	Escherichia coli / Shigella;94.44%	47	21918	4.1
ESC_DC3092AA_AS	ESC_ZA5524AA	HU58	Human	Human	Human-UTI	Human	UTI	UTI	2019	11	7	NA	Europe	United Kingdom		Edinburgh	Edinburgh	NA	NA	NA	Alison Low	Escherichia coli	PATH-SAFE project		NA	NA	NA	NA	NA						2022-06-06	2023-06-01	ESC_ZA5524AA	Assembled	134	72717	5152995	Escherichia coli / Shigella;99.29%	186	105110	4.1
ESC_DC3093AA_AS	ESC_ZA5525AA	CAN138	Companion Animal	Canine	Canine	Canine	Canine		2022	NA	NA	NA	Europe	United Kingdom		Edinburgh	Edinburgh	NA	NA	NA	Alison Low	Escherichia coli	PATH-SAFE project		NA	NA	NA	NA	NA						2022-06-06	2023-06-01	ESC_ZA5525AA	Assembled	96	278633	5110796	Escherichia coli / Shigella;97.92%	56	26424	4.1
ESC_DC3094AA_AS	ESC_ZA5526AA	CAN139	Companion Animal	Canine	Canine	Canine	Canine		2022	NA	NA	NA	Europe	United Kingdom		Edinburgh	Edinburgh	NA	NA	NA	Alison Low	Escherichia coli	PATH-SAFE project		NA	NA	NA	NA	NA						2022-06-06	2023-06-01	ESC_ZA5526AA	Assembled	182	428388	5208945	Escherichia coli / Shigella;100.0%	51	116717	4.1
ESC_DC3095AA_AS	ESC_ZA5527AA	HU50	Human	Human	Human-UTI	Human	UTI	UTI	2019	1	24	NA	Europe	United Kingdom		Edinburgh	Edinburgh	NA	NA	NA	Alison Low	Escherichia coli	PATH-SAFE project		NA	NA	NA	NA	NA						2022-06-06	2023-06-01	ESC_ZA5527AA	Assembled	163	204403	5009033	Escherichia coli / Shigella;98.25%	85	15975	4.1
ESC_DC3096AA_AS	ESC_ZA5528AA	HU59	Human	Human	Human-UTI	Human	UTI	UTI	2019	11	6	NA	Europe	United Kingdom		Edinburgh	Edinburgh	NA	NA	NA	Alison Low	Escherichia coli	PATH-SAFE project		NA	NA	NA	NA	NA						2022-06-06	2023-06-01	ESC_ZA5528AA	Assembled	94	237339	5028367	Escherichia coli / Shigella;100.0%	64	16787	4.1
ESC_DC3097AA_AS	ESC_ZA5529AA	HU56	Human	Human	Human-UTI	Human	UTI	UTI	2019	11	7	NA	Europe	United Kingdom		Edinburgh	Edinburgh	NA	NA	NA	Alison Low	Escherichia coli	PATH-SAFE project		NA	NA	NA	NA	NA						2022-06-06	2023-06-01	ESC_ZA5529AA	Assembled	166	80437	5273738	Escherichia coli / Shigella;96.09%	143	60209	4.1
ESC_DC3098AA_AS	ESC_ZA5530AA	HU57	Human	Human	Human-UTI	Human	UTI	UTI	2019	11	7	NA	Europe	United Kingdom		Edinburgh	Edinburgh	NA	NA	NA	Alison Low	Escherichia coli	PATH-SAFE project		NA	NA	NA	NA	NA						2022-06-06	2023-06-01	ESC_ZA5530AA	Assembled	174	337964	5044598	Escherichia coli / Shigella;97.14%	39	15759	4.1
ESC_DC3100AA_AS	ESC_ZA5532AA	HB09	Human	Human	Human-Bacteraemia	Human	Bacteraemia	Bacteraemia	2019	1	28	NA	Europe	United Kingdom		Edinburgh	Edinburgh	NA	NA	NA	Alison Low	Escherichia coli	PATH-SAFE project		NA	NA	NA	NA	NA						2022-06-06	2023-06-01	ESC_ZA5532AA	Assembled	75	101094	4947017	Escherichia coli / Shigella;97.88%	126	10227	4.1
ESC_DC3102AA_AS	ESC_ZA5534AA	CAN131	Companion Animal	Canine	Canine	Canine	Canine		2022	NA	NA	NA	Europe	United Kingdom		Edinburgh	Edinburgh	NA	NA	NA	Alison Low	Escherichia coli	PATH-SAFE project		NA	NA	NA	NA	NA						2022-06-06	2023-06-01	ESC_ZA5534AA	Assembled	168	156593	5064610	Escherichia coli / Shigella;97.06%	82	15201	4.1
ESC_DC3103AA_AS	ESC_ZA5535AA	CAN132	Companion Animal	Canine	Canine	Canine	Canine		2022	NA	NA	NA	Europe	United Kingdom		Edinburgh	Edinburgh	NA	NA	NA	Alison Low	Escherichia coli	PATH-SAFE project		NA	NA	NA	NA	NA						2022-06-06	2023-06-01	ESC_ZA5535AA	Assembled	153	338802	5274570	Escherichia coli / Shigella;98.0%	78	17496	4.1
ESC_DC3104AA_AS	ESC_ZA5536AA	CAN133	Companion Animal	Canine	Canine	Canine	Canine		2022	NA	NA	NA	Europe	United Kingdom		Edinburgh	Edinburgh	NA	NA	NA	Alison Low	Escherichia coli	PATH-SAFE project		NA	NA	NA	NA	NA						2022-06-06	2023-06-01	ESC_ZA5536AA	Assembled	174	442740	5103531	Escherichia coli / Shigella;100.0%	46	51286	4.1
ESC_DC3105AA_AS	ESC_ZA5537AA	CAN134	Companion Animal	Canine	Canine	Canine	Canine		2022	NA	NA	NA	Europe	United Kingdom		Edinburgh	Edinburgh	NA	NA	NA	Alison Low	Escherichia coli	PATH-SAFE project		NA	NA	NA	NA	NA						2022-06-06	2023-06-01	ESC_ZA5537AA	Assembled	122	366885	5300347	Escherichia coli / Shigella;96.55%	78	88201	4.1
ESC_DC3106AA_AS	ESC_ZA5538AA	CAN135	Companion Animal	Canine	Canine	Canine	Canine		2022	NA	NA	NA	Europe	United Kingdom		Edinburgh	Edinburgh	NA	NA	NA	Alison Low	Escherichia coli	PATH-SAFE project		NA	NA	NA	NA	NA						2022-06-06	2023-06-01	ESC_ZA5538AA	Assembled	149	425627	5105061	Escherichia coli / Shigella;100.0%	31	5937	4.1
ESC_DC3107AA_AS	ESC_ZA5539AA	CAN136	Companion Animal	Canine	Canine	Canine	Canine		2022	NA	NA	NA	Europe	United Kingdom		Edinburgh	Edinburgh	NA	NA	NA	Alison Low	Escherichia coli	PATH-SAFE project		NA	NA	NA	NA	NA						2022-06-06	2023-06-01	ESC_ZA5539AA	Assembled	101	402773	5068791	Escherichia coli / Shigella;98.44%	92	127330	4.1
ESC_DC3108AA_AS	ESC_ZA5540AA	CAN137	Companion Animal	Canine	Canine	Canine	Canine		2022	NA	NA	NA	Europe	United Kingdom		Edinburgh	Edinburgh	NA	NA	NA	Alison Low	Escherichia coli	PATH-SAFE project		NA	NA	NA	NA	NA						2022-06-06	2023-06-01	ESC_ZA5540AA	Assembled	171	509247	5057284	Escherichia coli / Shigella;100.0%	41	16755	4.1
ESC_DC3109AA_AS	ESC_ZA5541AA	CAN47	Companion Animal	Canine	Canine	Canine	Canine		2022	NA	NA	NA	Europe	United Kingdom		Edinburgh	Edinburgh	NA	NA	NA	Alison Low	Escherichia coli	PATH-SAFE project		NA	NA	NA	NA	NA						2022-06-06	2023-06-01	ESC_ZA5541AA	Assembled	92	433234	5009509	Escherichia coli / Shigella;97.62%	64	18217	4.1
ESC_DC3110AA_AS	ESC_ZA5542AA	CAN46	Companion Animal	Canine	Canine	Canine	Canine		2022	NA	NA	NA	Europe	United Kingdom		Edinburgh	Edinburgh	NA	NA	NA	Alison Low	Escherichia coli	PATH-SAFE project		NA	NA	NA	NA	NA						2022-06-06	2023-06-01	ESC_ZA5542AA	Assembled	114	360444	5079147	Escherichia coli / Shigella;97.82%	61	9850	4.1
ESC_DC3111AA_AS	ESC_ZA5543AA	CAN45	Companion Animal	Canine	Canine	Canine	Canine		2022	NA	NA	NA	Europe	United Kingdom		Edinburgh	Edinburgh	NA	NA	NA	Alison Low	Escherichia coli	PATH-SAFE project		NA	NA	NA	NA	NA						2022-06-06	2023-06-01	ESC_ZA5543AA	Assembled	99	361742	5362643	Escherichia coli / Shigella;98.25%	90	8196	4.1
ESC_DC3112AA_AS	ESC_ZA5544AA	CAN44	Companion Animal	Canine	Canine	Canine	Canine		2022	NA	NA	NA	Europe	United Kingdom		Edinburgh	Edinburgh	NA	NA	NA	Alison Low	Escherichia coli	PATH-SAFE project		NA	NA	NA	NA	NA						2022-06-06	2023-06-01	ESC_ZA5544AA	Assembled	260	354606	5196299	Escherichia coli / Shigella;96.08%	72	43547	4.1
ESC_DC3113AA_AS	ESC_ZA5545AA	CAN43	Companion Animal	Canine	Canine	Canine	Canine		2022	NA	NA	NA	Europe	United Kingdom		Edinburgh	Edinburgh	NA	NA	NA	Alison Low	Escherichia coli	PATH-SAFE project		NA	NA	NA	NA	NA						2022-06-06	2023-06-01	ESC_ZA5545AA	Assembled	89	362787	5079535	Escherichia coli / Shigella;98.46%	102	11640	4.1
ESC_DC3115AA_AS	ESC_ZA5547AA	CAN41	Companion Animal	Canine	Canine	Canine	Canine		2022	NA	NA	NA	Europe	United Kingdom		Edinburgh	Edinburgh	NA	NA	NA	Alison Low	Escherichia coli	PATH-SAFE project		NA	NA	NA	NA	NA						2022-06-06	2023-06-01	ESC_ZA5547AA	Assembled	51	205426	4849840	Escherichia coli / Shigella;100.0%	61	98698	4.1
ESC_DC3116AA_AS	ESC_ZA5548AA	CAN40	Companion Animal	Canine	Canine	Canine	Canine		2022	NA	NA	NA	Europe	United Kingdom		Edinburgh	Edinburgh	NA	NA	NA	Alison Low	Escherichia coli	PATH-SAFE project		NA	NA	NA	NA	NA						2022-06-06	2023-06-01	ESC_ZA5548AA	Assembled	232	729695	4919803	Escherichia coli / Shigella;95.45%	27	5957	4.1
ESC_DC3117AA_AS	ESC_ZA5549AA	HU82	Human	Human	Human-UTI	Human	UTI	UTI	2019	11	6	NA	Europe	United Kingdom		Edinburgh	Edinburgh	NA	NA	NA	Alison Low	Escherichia coli	PATH-SAFE project		NA	NA	NA	NA	NA						2022-06-06	2023-06-01	ESC_ZA5549AA	Assembled	84	134399	5205627	Escherichia coli / Shigella;100.0%	136	17687	4.1
ESC_DC3118AA_AS	ESC_ZA5550AA	HB01	Human	Human	Human-Bacteraemia	Human	Bacteraemia	Bacteraemia	2019	1	24	NA	Europe	United Kingdom		Edinburgh	Edinburgh	NA	NA	NA	Alison Low	Escherichia coli	PATH-SAFE project		NA	NA	NA	NA	NA						2022-06-06	2023-06-01	ESC_ZA5550AA	Assembled	174	204403	5008081	Escherichia coli / Shigella;100.0%	91	20883	4.1
ESC_DC3119AA_AS	ESC_ZA5551AA	HB17	Human	Human	Human-Bacteraemia	Human	Bacteraemia	Bacteraemia	2019	2	12	NA	Europe	United Kingdom		Edinburgh	Edinburgh	NA	NA	NA	Alison Low	Escherichia coli	PATH-SAFE project		NA	NA	NA	NA	NA						2022-06-06	2023-06-01	ESC_ZA5551AA	Assembled	100	195165	4986142	Escherichia coli / Shigella;100.0%	85	17772	4.1
ESC_DC3120AA_AS	ESC_ZA5552AA	CAN49	Companion Animal	Canine	Canine	Canine	Canine		2022	NA	NA	NA	Europe	United Kingdom		Edinburgh	Edinburgh	NA	NA	NA	Alison Low	Escherichia coli	PATH-SAFE project		NA	NA	NA	NA	NA						2022-06-06	2023-06-01	ESC_ZA5552AA	Assembled	48	238735	5334587	Escherichia coli / Shigella;98.08%	75	52797	4.1
ESC_DC3121AA_AS	ESC_ZA5553AA	CAN48	Companion Animal	Canine	Canine	Canine	Canine		2022	NA	NA	NA	Europe	United Kingdom		Edinburgh	Edinburgh	NA	NA	NA	Alison Low	Escherichia coli	PATH-SAFE project		NA	NA	NA	NA	NA						2022-06-06	2023-06-01	ESC_ZA5553AA	Assembled	95	364650	5103410	Escherichia coli / Shigella;98.18%	101	9194	4.1
ESC_DC3122AA_AS	ESC_ZA5554AA	HU96	Human	Human	Human-UTI	Human	UTI	UTI	2019	11	7	NA	Europe	United Kingdom		Edinburgh	Edinburgh	NA	NA	NA	Alison Low	Escherichia coli	PATH-SAFE project		NA	NA	NA	NA	NA						2022-06-06	2023-06-01	ESC_ZA5554AA	Assembled	137	133921	5231912	Escherichia coli / Shigella;97.87%	138	22164	4.1
ESC_DC3123AA_AS	ESC_ZA5555AA	HU18	Human	Human	Human-UTI	Human	UTI	UTI	2019	1	24	NA	Europe	United Kingdom		Edinburgh	Edinburgh	NA	NA	NA	Alison Low	Escherichia coli	PATH-SAFE project		NA	NA	NA	NA	NA						2022-06-06	2023-06-01	ESC_ZA5555AA	Assembled	129	300298	5140342	Escherichia coli / Shigella;95.55%	76	14062	4.1
ESC_DC3124AA_AS	ESC_ZA5556AA	HU85	Human	Human	Human-UTI	Human	UTI	UTI	2019	11	5	NA	Europe	United Kingdom		Edinburgh	Edinburgh	NA	NA	NA	Alison Low	Escherichia coli	PATH-SAFE project		NA	NA	NA	NA	NA						2022-06-06	2023-06-01	ESC_ZA5556AA	Assembled	113	203253	5016738	Escherichia coli / Shigella;100.0%	94	9680	4.1
ESC_DC3125AA_AS	ESC_ZA5557AA	HU97	Human	Human	Human-UTI	Human	UTI	UTI	2019	11	6	NA	Europe	United Kingdom		Edinburgh	Edinburgh	NA	NA	NA	Alison Low	Escherichia coli	PATH-SAFE project		NA	NA	NA	NA	NA						2022-06-06	2023-06-01	ESC_ZA5557AA	Assembled	116	264692	5202560	Escherichia coli / Shigella;96.88%	104	21806	4.1
ESC_DC3126AA_AS	ESC_ZA5558AA	HU94	Human	Human	Human-UTI	Human	UTI	UTI	2019	11	7	NA	Europe	United Kingdom		Edinburgh	Edinburgh	NA	NA	NA	Alison Low	Escherichia coli	PATH-SAFE project		NA	NA	NA	NA	NA						2022-06-06	2023-06-01	ESC_ZA5558AA	Assembled	168	172652	5196102	Escherichia coli / Shigella;100.0%	102	41684	4.1
ESC_DC3127AA_AS	ESC_ZA5559AA	HU84	Human	Human	Human-UTI	Human	UTI	UTI	2019	11	6	NA	Europe	United Kingdom		Edinburgh	Edinburgh	NA	NA	NA	Alison Low	Escherichia coli	PATH-SAFE project		NA	NA	NA	NA	NA						2022-06-06	2023-06-01	ESC_ZA5559AA	Assembled	140	284189	5108162	Escherichia coli / Shigella;95.38%	95	25928	4.1
ESC_DC3128AA_AS	ESC_ZA5560AA	HB19	Human	Human	Human-Bacteraemia	Human	Bacteraemia	Bacteraemia	2019	2	12	NA	Europe	United Kingdom		Edinburgh	Edinburgh	NA	NA	NA	Alison Low	Escherichia coli	PATH-SAFE project		NA	NA	NA	NA	NA						2022-06-06	2023-06-01	ESC_ZA5560AA	Assembled	236	344492	4939779	Escherichia coli / Shigella;95.46%	55	34393	4.1
ESC_DC3129AA_AS	ESC_ZA5561AA	HB18	Human	Human	Human-Bacteraemia	Human	Bacteraemia	Bacteraemia	2019	2	12	NA	Europe	United Kingdom		Edinburgh	Edinburgh	NA	NA	NA	Alison Low	Escherichia coli	PATH-SAFE project		NA	NA	NA	NA	NA						2022-06-06	2023-06-01	ESC_ZA5561AA	Assembled	130	124110	5254778	Escherichia coli / Shigella;97.54%	109	21989	4.1
ESC_DC3130AA_AS	ESC_ZA5562AA	HU95	Human	Human	Human-UTI	Human	UTI	UTI	2019	10	28	NA	Europe	United Kingdom		Edinburgh	Edinburgh	NA	NA	NA	Alison Low	Escherichia coli	PATH-SAFE project		NA	NA	NA	NA	NA						2022-06-06	2023-06-01	ESC_ZA5562AA	Assembled	167	191062	5136988	Escherichia coli / Shigella;100.0%	76	15043	4.1
ESC_DC3131AA_AS	ESC_ZA5563AA	HU49	Human	Human	Human-UTI	Human	UTI	UTI	2019	1	25	NA	Europe	United Kingdom		Edinburgh	Edinburgh	NA	NA	NA	Alison Low	Escherichia coli	PATH-SAFE project		NA	NA	NA	NA	NA						2022-06-06	2023-06-01	ESC_ZA5563AA	Assembled	144	317063	5319858	Escherichia coli / Shigella;98.12%	99	151433	4.1
ESC_DC3132AA_AS	ESC_ZA5564AA	HU48	Human	Human	Human-UTI	Human	UTI	UTI	2019	1	24	NA	Europe	United Kingdom		Edinburgh	Edinburgh	NA	NA	NA	Alison Low	Escherichia coli	PATH-SAFE project		NA	NA	NA	NA	NA						2022-06-06	2023-06-01	ESC_ZA5564AA	Assembled	103	167045	5338288	Escherichia coli / Shigella;96.4%	167	102417	4.1
ESC_DC3133AA_AS	ESC_ZA5565AA	HU45	Human	Human	Human-UTI	Human	UTI	UTI	2019	1	24	NA	Europe	United Kingdom		Edinburgh	Edinburgh	NA	NA	NA	Alison Low	Escherichia coli	PATH-SAFE project		NA	NA	NA	NA	NA						2022-06-06	2023-06-01	ESC_ZA5565AA	Assembled	135	159656	5367942	Escherichia coli / Shigella;94.68%	145	165432	4.1
ESC_DC3134AA_AS	ESC_ZA5566AA	HU44	Human	Human	Human-UTI	Human	UTI	UTI	2019	1	25	NA	Europe	United Kingdom		Edinburgh	Edinburgh	NA	NA	NA	Alison Low	Escherichia coli	PATH-SAFE project		NA	NA	NA	NA	NA						2022-06-06	2023-06-01	ESC_ZA5566AA	Assembled	125	348319	5063458	Escherichia coli / Shigella;97.44%	52	6055	4.1
ESC_DC3135AA_AS	ESC_ZA5567AA	HU47	Human	Human	Human-UTI	Human	UTI	UTI	2019	1	25	NA	Europe	United Kingdom		Edinburgh	Edinburgh	NA	NA	NA	Alison Low	Escherichia coli	PATH-SAFE project		NA	NA	NA	NA	NA						2022-06-06	2023-06-01	ESC_ZA5567AA	Assembled	172	389321	4875494	Escherichia coli / Shigella;96.55%	41	10222	4.1
ESC_DC3136AA_AS	ESC_ZA5568AA	HU46	Human	Human	Human-UTI	Human	UTI	UTI	2019	1	25	NA	Europe	United Kingdom		Edinburgh	Edinburgh	NA	NA	NA	Alison Low	Escherichia coli	PATH-SAFE project		NA	NA	NA	NA	NA						2022-06-06	2023-06-01	ESC_ZA5568AA	Assembled	166	95321	5469479	Escherichia coli / Shigella;99.21%	189	112468	4.1
ESC_DC3137AA_AS	ESC_ZA5569AA	HU41	Human	Human	Human-UTI	Human	UTI	UTI	2019	1	25	NA	Europe	United Kingdom		Edinburgh	Edinburgh	NA	NA	NA	Alison Low	Escherichia coli	PATH-SAFE project		NA	NA	NA	NA	NA						2022-06-06	2023-06-01	ESC_ZA5569AA	Assembled	137	341149	5167635	Escherichia coli / Shigella;98.21%	84	32297	4.1
ESC_DC3138AA_AS	ESC_ZA5570AA	HU40	Human	Human	Human-UTI	Human	UTI	UTI	2019	1	25	NA	Europe	United Kingdom		Edinburgh	Edinburgh	NA	NA	NA	Alison Low	Escherichia coli	PATH-SAFE project		NA	NA	NA	NA	NA						2022-06-06	2023-06-01	ESC_ZA5570AA	Assembled	129	353837	5022052	Escherichia coli / Shigella;85.0%	54	57758	4.1
ESC_DC3139AA_AS	ESC_ZA5571AA	HU43	Human	Human	Human-UTI	Human	UTI	UTI	2019	1	25	NA	Europe	United Kingdom		Edinburgh	Edinburgh	NA	NA	NA	Alison Low	Escherichia coli	PATH-SAFE project		NA	NA	NA	NA	NA						2022-06-06	2023-06-01	ESC_ZA5571AA	Assembled	108	287653	5052496	Escherichia coli / Shigella;98.31%	80	32145	4.1
ESC_DC3140AA_AS	ESC_ZA5572AA	HU42	Human	Human	Human-UTI	Human	UTI	UTI	2019	1	25	NA	Europe	United Kingdom		Edinburgh	Edinburgh	NA	NA	NA	Alison Low	Escherichia coli	PATH-SAFE project		NA	NA	NA	NA	NA						2022-06-06	2023-06-01	ESC_ZA5572AA	Assembled	139	176345	5459808	Escherichia coli / Shigella;100.0%	148	61260	4.1
ESC_DC3141AA_AS	ESC_ZA5573AA	CAN50	Companion Animal	Canine	Canine	Canine	Canine		2022	NA	NA	NA	Europe	United Kingdom		Edinburgh	Edinburgh	NA	NA	NA	Alison Low	Escherichia coli	PATH-SAFE project		NA	NA	NA	NA	NA						2022-06-06	2023-06-01	ESC_ZA5573AA	Assembled	50	147988	5378581	Escherichia coli / Shigella;95.35%	166	185465	4.1
ESC_DC3142AA_AS	ESC_ZA5574AA	CAN51	Companion Animal	Canine	Canine	Canine	Canine		2022	NA	NA	NA	Europe	United Kingdom		Edinburgh	Edinburgh	NA	NA	NA	Alison Low	Escherichia coli	PATH-SAFE project		NA	NA	NA	NA	NA						2022-06-06	2023-06-01	ESC_ZA5574AA	Assembled	70	373572	5229440	Escherichia coli / Shigella;97.78%	68	49241	4.1
ESC_DC3143AA_AS	ESC_ZA5575AA	CAN52	Companion Animal	Canine	Canine	Canine	Canine		2022	NA	NA	NA	Europe	United Kingdom		Edinburgh	Edinburgh	NA	NA	NA	Alison Low	Escherichia coli	PATH-SAFE project		NA	NA	NA	NA	NA						2022-06-06	2023-06-01	ESC_ZA5575AA	Assembled	104	425701	5073289	Escherichia coli / Shigella;100.0%	30	5656	4.1
ESC_DC3144AA_AS	ESC_ZA5576AA	CAN53	Companion Animal	Canine	Canine	Canine	Canine		2022	NA	NA	NA	Europe	United Kingdom		Edinburgh	Edinburgh	NA	NA	NA	Alison Low	Escherichia coli	PATH-SAFE project		NA	NA	NA	NA	NA						2022-06-06	2023-06-01	ESC_ZA5576AA	Assembled	167	366074	5225338	Escherichia coli / Shigella;100.0%	85	12007	4.1
ESC_DC3145AA_AS	ESC_ZA5577AA	CAN54	Companion Animal	Canine	Canine	Canine	Canine		2022	NA	NA	NA	Europe	United Kingdom		Edinburgh	Edinburgh	NA	NA	NA	Alison Low	Escherichia coli	PATH-SAFE project		NA	NA	NA	NA	NA						2022-06-06	2023-06-01	ESC_ZA5577AA	Assembled	60	325979	5090661	Escherichia coli / Shigella;100.0%	79	13812	4.1
ESC_DC3146AA_AS	ESC_ZA5578AA	CAN55	Companion Animal	Canine	Canine	Canine	Canine		2022	NA	NA	NA	Europe	United Kingdom		Edinburgh	Edinburgh	NA	NA	NA	Alison Low	Escherichia coli	PATH-SAFE project		NA	NA	NA	NA	NA						2022-06-06	2023-06-01	ESC_ZA5578AA	Assembled	82	421142	5167708	Escherichia coli / Shigella;100.0%	58	15001	4.1
ESC_DC3147AA_AS	ESC_ZA5579AA	CAN56	Companion Animal	Canine	Canine	Canine	Canine		2022	NA	NA	NA	Europe	United Kingdom		Edinburgh	Edinburgh	NA	NA	NA	Alison Low	Escherichia coli	PATH-SAFE project		NA	NA	NA	NA	NA						2022-06-06	2023-06-01	ESC_ZA5579AA	Assembled	52	214884	5001556	Escherichia coli / Shigella;95.65%	91	88742	4.1
ESC_DC3148AA_AS	ESC_ZA5580AA	CAN57	Companion Animal	Canine	Canine	Canine	Canine		2022	NA	NA	NA	Europe	United Kingdom		Edinburgh	Edinburgh	NA	NA	NA	Alison Low	Escherichia coli	PATH-SAFE project		NA	NA	NA	NA	NA						2022-06-06	2023-06-01	ESC_ZA5580AA	Assembled	144	380357	5130803	Escherichia coli / Shigella;94.28%	46	11738	4.1
ESC_DC3149AA_AS	ESC_ZA5581AA	CAN58	Companion Animal	Canine	Canine	Canine	Canine		2022	NA	NA	NA	Europe	United Kingdom		Edinburgh	Edinburgh	NA	NA	NA	Alison Low	Escherichia coli	PATH-SAFE project		NA	NA	NA	NA	NA						2022-06-06	2023-06-01	ESC_ZA5581AA	Assembled	88	382709	5265994	Escherichia coli / Shigella;98.7%	114	114022	4.1
ESC_DC3150AA_AS	ESC_ZA5582AA	CAN59	Companion Animal	Canine	Canine	Canine	Canine		2022	NA	NA	NA	Europe	United Kingdom		Edinburgh	Edinburgh	NA	NA	NA	Alison Low	Escherichia coli	PATH-SAFE project		NA	NA	NA	NA	NA						2022-06-06	2023-06-01	ESC_ZA5582AA	Assembled	273	556324	5124729	Escherichia coli / Shigella;100.0%	94	54454	4.1
ESC_DC3151AA_AS	ESC_ZA5583AA	HU12	Human	Human	Human-UTI	Human	UTI	UTI	2019	1	24	NA	Europe	United Kingdom		Edinburgh	Edinburgh	NA	NA	NA	Alison Low	Escherichia coli	PATH-SAFE project		NA	NA	NA	NA	NA						2022-06-06	2023-06-01	ESC_ZA5583AA	Assembled	100	272765	5180681	Escherichia coli / Shigella;98.04%	71	20048	4.1
ESC_DC3152AA_AS	ESC_ZA5584AA	HB11	Human	Human	Human-Bacteraemia	Human	Bacteraemia	Bacteraemia	2019	1	30	NA	Europe	United Kingdom		Edinburgh	Edinburgh	NA	NA	NA	Alison Low	Escherichia coli	PATH-SAFE project		NA	NA	NA	NA	NA						2022-06-06	2023-06-01	ESC_ZA5584AA	Assembled	174	686896	4832996	Escherichia coli / Shigella;100.0%	25	7777	4.1
ESC_DC3153AA_AS	ESC_ZA5585AA	HU13	Human	Human	Human-UTI	Human	UTI	UTI	2019	1	24	NA	Europe	United Kingdom		Edinburgh	Edinburgh	NA	NA	NA	Alison Low	Escherichia coli	PATH-SAFE project		NA	NA	NA	NA	NA						2022-06-06	2023-06-01	ESC_ZA5585AA	Assembled	187	150363	5078638	Escherichia coli / Shigella;97.74%	117	133086	4.1
ESC_DC3154AA_AS	ESC_ZA5586AA	HU38	Human	Human	Human-UTI	Human	UTI	UTI	2019	1	25	NA	Europe	United Kingdom		Edinburgh	Edinburgh	NA	NA	NA	Alison Low	Escherichia coli	PATH-SAFE project		NA	NA	NA	NA	NA						2022-06-06	2023-06-01	ESC_ZA5586AA	Assembled	191	213837	5025644	Escherichia coli / Shigella;98.9%	126	18505	4.1
ESC_DC3155AA_AS	ESC_ZA5587AA	HU39	Human	Human	Human-UTI	Human	UTI	UTI	2019	1	24	NA	Europe	United Kingdom		Edinburgh	Edinburgh	NA	NA	NA	Alison Low	Escherichia coli	PATH-SAFE project		NA	NA	NA	NA	NA						2022-06-06	2023-06-01	ESC_ZA5587AA	Assembled	139	274121	5171933	Escherichia coli / Shigella;98.61%	102	34529	4.1
ESC_DC3156AA_AS	ESC_ZA5588AA	HU30	Human	Human	Human-UTI	Human	UTI	UTI	2019	1	24	NA	Europe	United Kingdom		Edinburgh	Edinburgh	NA	NA	NA	Alison Low	Escherichia coli	PATH-SAFE project		NA	NA	NA	NA	NA						2022-06-06	2023-06-01	ESC_ZA5588AA	Assembled	144	205858	5080418	Escherichia coli / Shigella;97.36%	127	157300	4.1
ESC_DC3157AA_AS	ESC_ZA5589AA	HU31	Human	Human	Human-UTI	Human	UTI	UTI	2019	1	25	NA	Europe	United Kingdom		Edinburgh	Edinburgh	NA	NA	NA	Alison Low	Escherichia coli	PATH-SAFE project		NA	NA	NA	NA	NA						2022-06-06	2023-06-01	ESC_ZA5589AA	Assembled	143	301954	5143830	Escherichia coli / Shigella;100.0%	78	77124	4.1
ESC_DC3158AA_AS	ESC_ZA5590AA	HU32	Human	Human	Human-UTI	Human	UTI	UTI	2019	1	25	NA	Europe	United Kingdom		Edinburgh	Edinburgh	NA	NA	NA	Alison Low	Escherichia coli	PATH-SAFE project		NA	NA	NA	NA	NA						2022-06-06	2023-06-01	ESC_ZA5590AA	Assembled	171	342310	5060297	Escherichia coli / Shigella;97.56%	55	70269	4.1
ESC_DC3161AA_AS	ESC_ZA5593AA	HU35	Human	Human	Human-UTI	Human	UTI	UTI	2019	1	25	NA	Europe	United Kingdom		Edinburgh	Edinburgh	NA	NA	NA	Alison Low	Escherichia coli	PATH-SAFE project		NA	NA	NA	NA	NA						2022-06-06	2023-06-01	ESC_ZA5593AA	Assembled	127	239927	5251614	Escherichia coli / Shigella;94.37%	135	86922	4.1
ESC_DC3162AA_AS	ESC_ZA5594AA	HU36	Human	Human	Human-UTI	Human	UTI	UTI	2019	1	24	NA	Europe	United Kingdom		Edinburgh	Edinburgh	NA	NA	NA	Alison Low	Escherichia coli	PATH-SAFE project		NA	NA	NA	NA	NA						2022-06-06	2023-06-01	ESC_ZA5594AA	Assembled	102	129999	5039717	Escherichia coli / Shigella;98.73%	104	29382	4.1
ESC_DC3163AA_AS	ESC_ZA5595AA	HU37	Human	Human	Human-UTI	Human	UTI	UTI	2019	1	25	NA	Europe	United Kingdom		Edinburgh	Edinburgh	NA	NA	NA	Alison Low	Escherichia coli	PATH-SAFE project		NA	NA	NA	NA	NA						2022-06-06	2023-06-01	ESC_ZA5595AA	Assembled	205	112160	4961951	Escherichia coli / Shigella;94.39%	143	109052	4.1
ESC_DC3164AA_AS	ESC_ZA5596AA	HU93	Human	Human	Human-UTI	Human	UTI	UTI	2019	11	6	NA	Europe	United Kingdom		Edinburgh	Edinburgh	NA	NA	NA	Alison Low	Escherichia coli	PATH-SAFE project		NA	NA	NA	NA	NA						2022-06-06	2023-06-01	ESC_ZA5596AA	Assembled	130	345564	5045757	Escherichia coli / Shigella;97.78%	74	10119	4.1
ESC_DC3166AA_AS	ESC_ZA5598AA	HU68	Human	Human	Human-UTI	Human	UTI	UTI	2019	11	6	NA	Europe	United Kingdom		Edinburgh	Edinburgh	NA	NA	NA	Alison Low	Escherichia coli	PATH-SAFE project		NA	NA	NA	NA	NA						2022-06-06	2023-06-01	ESC_ZA5598AA	Assembled	113	272166	5171983	Escherichia coli / Shigella;90.73%	95	11549	4.1
ESC_DC3167AA_AS	ESC_ZA5599AA	HB10	Human	Human	Human-Bacteraemia	Human	Bacteraemia	Bacteraemia	2019	1	28	NA	Europe	United Kingdom		Edinburgh	Edinburgh	NA	NA	NA	Alison Low	Escherichia coli	PATH-SAFE project		NA	NA	NA	NA	NA						2022-06-06	2023-06-01	ESC_ZA5599AA	Assembled	71	245572	5257443	Escherichia coli / Shigella;98.51%	110	20125	4.1
ESC_DC3168AA_AS	ESC_ZA5600AA	CAN25	Companion Animal	Canine	Canine	Canine	Canine		2022	NA	NA	NA	Europe	United Kingdom		Edinburgh	Edinburgh	NA	NA	NA	Alison Low	Escherichia coli	PATH-SAFE project		NA	NA	NA	NA	NA						2022-06-06	2023-06-01	ESC_ZA5600AA	Assembled	75	411261	4910123	Escherichia coli / Shigella;100.0%	34	51290	4.1
ESC_DC3169AA_AS	ESC_ZA5601AA	CAN24	Companion Animal	Canine	Canine	Canine	Canine		2022	NA	NA	NA	Europe	United Kingdom		Edinburgh	Edinburgh	NA	NA	NA	Alison Low	Escherichia coli	PATH-SAFE project		NA	NA	NA	NA	NA						2022-06-06	2023-06-01	ESC_ZA5601AA	Assembled	77	349735	5097982	Escherichia coli / Shigella;98.15%	84	10398	4.1
ESC_DC3170AA_AS	ESC_ZA5602AA	CAN27	Companion Animal	Canine	Canine	Canine	Canine		2022	NA	NA	NA	Europe	United Kingdom		Edinburgh	Edinburgh	NA	NA	NA	Alison Low	Escherichia coli	PATH-SAFE project		NA	NA	NA	NA	NA						2022-06-06	2023-06-01	ESC_ZA5602AA	Assembled	103	215111	5196141	Escherichia coli / Shigella;96.4%	113	11234	4.1
ESC_DC3171AA_AS	ESC_ZA5603AA	CAN26	Companion Animal	Canine	Canine	Canine	Canine		2022	NA	NA	NA	Europe	United Kingdom		Edinburgh	Edinburgh	NA	NA	NA	Alison Low	Escherichia coli	PATH-SAFE project		NA	NA	NA	NA	NA						2022-06-06	2023-06-01	ESC_ZA5603AA	Assembled	54	166236	4925737	Escherichia coli / Shigella;92.31%	104	81069	4.1
ESC_DC3172AA_AS	ESC_ZA5604AA	CAN21	Companion Animal	Canine	Canine	Canine	Canine		2022	NA	NA	NA	Europe	United Kingdom		Edinburgh	Edinburgh	NA	NA	NA	Alison Low	Escherichia coli	PATH-SAFE project		NA	NA	NA	NA	NA						2022-06-06	2023-06-01	ESC_ZA5604AA	Assembled	226	125907	4981952	Escherichia coli / Shigella;92.38%	143	152453	4.1
ESC_DC3173AA_AS	ESC_ZA5605AA	CAN20	Companion Animal	Canine	Canine	Canine	Canine		2022	NA	NA	NA	Europe	United Kingdom		Edinburgh	Edinburgh	NA	NA	NA	Alison Low	Escherichia coli	PATH-SAFE project		NA	NA	NA	NA	NA						2022-06-06	2023-06-01	ESC_ZA5605AA	Assembled	73	403021	5155010	Escherichia coli / Shigella;100.0%	101	53097	4.1
ESC_DC3174AA_AS	ESC_ZA5606AA	CAN23	Companion Animal	Canine	Canine	Canine	Canine		2022	NA	NA	NA	Europe	United Kingdom		Edinburgh	Edinburgh	NA	NA	NA	Alison Low	Escherichia coli	PATH-SAFE project		NA	NA	NA	NA	NA						2022-06-06	2023-06-01	ESC_ZA5606AA	Assembled	91	409087	4979571	Escherichia coli / Shigella;97.37%	54	7752	4.1
ESC_DC3176AA_AS	ESC_ZA5608AA	CAN29	Companion Animal	Canine	Canine	Canine	Canine		2022	NA	NA	NA	Europe	United Kingdom		Edinburgh	Edinburgh	NA	NA	NA	Alison Low	Escherichia coli	PATH-SAFE project		NA	NA	NA	NA	NA						2022-06-06	2023-06-01	ESC_ZA5608AA	Assembled	137	363499	5197128	Escherichia coli / Shigella;97.87%	73	47280	4.1
ESC_DC3177AA_AS	ESC_ZA5609AA	CAN28	Companion Animal	Canine	Canine	Canine	Canine		2022	NA	NA	NA	Europe	United Kingdom		Edinburgh	Edinburgh	NA	NA	NA	Alison Low	Escherichia coli	PATH-SAFE project		NA	NA	NA	NA	NA						2022-06-06	2023-06-01	ESC_ZA5609AA	Assembled	63	123725	5257904	Escherichia coli / Shigella;96.36%	158	82919	4.1
ESC_DC3178AA_AS	ESC_ZA5610AA	CAN127	Companion Animal	Canine	Canine	Canine	Canine		2022	NA	NA	NA	Europe	United Kingdom		Edinburgh	Edinburgh	NA	NA	NA	Alison Low	Escherichia coli	PATH-SAFE project		NA	NA	NA	NA	NA						2022-06-06	2023-06-01	ESC_ZA5610AA	Assembled	137	366885	5301582	Escherichia coli / Shigella;96.5%	82	112008	4.1
ESC_DC3179AA_AS	ESC_ZA5611AA	CAN126	Companion Animal	Canine	Canine	Canine	Canine		2022	NA	NA	NA	Europe	United Kingdom		Edinburgh	Edinburgh	NA	NA	NA	Alison Low	Escherichia coli	PATH-SAFE project		NA	NA	NA	NA	NA						2022-06-06	2023-06-01	ESC_ZA5611AA	Assembled	113	366322	5217478	Escherichia coli / Shigella;96.06%	137	71562	4.1
ESC_DC3180AA_AS	ESC_ZA5612AA	CAN125	Companion Animal	Canine	Canine	Canine	Canine		2022	NA	NA	NA	Europe	United Kingdom		Edinburgh	Edinburgh	NA	NA	NA	Alison Low	Escherichia coli	PATH-SAFE project		NA	NA	NA	NA	NA						2022-06-06	2023-06-01	ESC_ZA5612AA	Assembled	154	363168	5666291	Escherichia coli / Shigella;98.8%	121	94546	4.1
ESC_DC3181AA_AS	ESC_ZA5613AA	CAN124	Companion Animal	Canine	Canine	Canine	Canine		2022	NA	NA	NA	Europe	United Kingdom		Edinburgh	Edinburgh	NA	NA	NA	Alison Low	Escherichia coli	PATH-SAFE project		NA	NA	NA	NA	NA						2022-06-06	2023-06-01	ESC_ZA5613AA	Assembled	111	382532	5284758	Escherichia coli / Shigella;100.0%	93	20046	4.1
ESC_DC3182AA_AS	ESC_ZA5614AA	CAN123	Companion Animal	Canine	Canine	Canine	Canine		2022	NA	NA	NA	Europe	United Kingdom		Edinburgh	Edinburgh	NA	NA	NA	Alison Low	Escherichia coli	PATH-SAFE project		NA	NA	NA	NA	NA						2022-06-06	2023-06-01	ESC_ZA5614AA	Assembled	178	303005	4702884	Escherichia coli / Shigella;97.22%	50	9302	4.1
ESC_DC3183AA_AS	ESC_ZA5615AA	CAN122	Companion Animal	Canine	Canine	Canine	Canine		2022	NA	NA	NA	Europe	United Kingdom		Edinburgh	Edinburgh	NA	NA	NA	Alison Low	Escherichia coli	PATH-SAFE project		NA	NA	NA	NA	NA						2022-06-06	2023-06-01	ESC_ZA5615AA	Assembled	149	164259	5369744	Escherichia coli / Shigella;95.7%	143	77703	4.1
ESC_DC3184AA_AS	ESC_ZA5616AA	CAN121	Companion Animal	Canine	Canine	Canine	Canine		2022	NA	NA	NA	Europe	United Kingdom		Edinburgh	Edinburgh	NA	NA	NA	Alison Low	Escherichia coli	PATH-SAFE project		NA	NA	NA	NA	NA						2022-06-06	2023-06-01	ESC_ZA5616AA	Assembled	135	419098	5128320	Escherichia coli / Shigella;100.0%	59	9672	4.1
ESC_DC3185AA_AS	ESC_ZA5617AA	CAN120	Companion Animal	Canine	Canine	Canine	Canine		2022	NA	NA	NA	Europe	United Kingdom		Edinburgh	Edinburgh	NA	NA	NA	Alison Low	Escherichia coli	PATH-SAFE project		NA	NA	NA	NA	NA						2022-06-06	2023-06-01	ESC_ZA5617AA	Assembled	113	301990	4908604	Escherichia coli / Shigella;100.0%	49	9195	4.1
ESC_DC3186AA_AS	ESC_ZA5618AA	HB21	Human	Human	Human-Bacteraemia	Human	Bacteraemia	Bacteraemia	2019	2	13	NA	Europe	United Kingdom		Edinburgh	Edinburgh	NA	NA	NA	Alison Low	Escherichia coli	PATH-SAFE project		NA	NA	NA	NA	NA						2022-06-06	2023-06-01	ESC_ZA5618AA	Assembled	144	169578	5276567	Escherichia coli / Shigella;100.0%	88	19300	4.1
ESC_DC3187AA_AS	ESC_ZA5619AA	HB13	Human	Human	Human-Bacteraemia	Human	Bacteraemia	Bacteraemia	2019	1	31	NA	Europe	United Kingdom		Edinburgh	Edinburgh	NA	NA	NA	Alison Low	Escherichia coli	PATH-SAFE project		NA	NA	NA	NA	NA						2022-06-06	2023-06-01	ESC_ZA5619AA	Assembled	140	819033	5097294	Escherichia coli / Shigella;100.0%	33	95577	4.1
ESC_DC3188AA_AS	ESC_ZA5620AA	HU19	Human	Human	Human-UTI	Human	UTI	UTI	2019	1	25	NA	Europe	United Kingdom		Edinburgh	Edinburgh	NA	NA	NA	Alison Low	Escherichia coli	PATH-SAFE project		NA	NA	NA	NA	NA						2022-06-06	2023-06-01	ESC_ZA5620AA	Assembled	142	129843	5041821	Escherichia coli / Shigella;95.3%	113	18155	4.1
ESC_DC3189AA_AS	ESC_ZA5621AA	HU63	Human	Human	Human-UTI	Human	UTI	UTI	2019	11	7	NA	Europe	United Kingdom		Edinburgh	Edinburgh	NA	NA	NA	Alison Low	Escherichia coli	PATH-SAFE project		NA	NA	NA	NA	NA						2022-06-06	2023-06-01	ESC_ZA5621AA	Assembled	118	196749	5008115	Escherichia coli / Shigella;98.41%	87	11174	4.1
ESC_DC3190AA_AS	ESC_ZA5622AA	CAN129	Companion Animal	Canine	Canine	Canine	Canine		2022	NA	NA	NA	Europe	United Kingdom		Edinburgh	Edinburgh	NA	NA	NA	Alison Low	Escherichia coli	PATH-SAFE project		NA	NA	NA	NA	NA						2022-06-06	2023-06-01	ESC_ZA5622AA	Assembled	182	165902	4886916	Escherichia coli / Shigella;94.44%	92	40661	4.1
ESC_DC3191AA_AS	ESC_ZA5623AA	CAN128	Companion Animal	Canine	Canine	Canine	Canine		2022	NA	NA	NA	Europe	United Kingdom		Edinburgh	Edinburgh	NA	NA	NA	Alison Low	Escherichia coli	PATH-SAFE project		NA	NA	NA	NA	NA						2022-06-06	2023-06-01	ESC_ZA5623AA	Assembled	165	590146	5096875	Escherichia coli / Shigella;100.0%	58	56601	4.1
ESC_DC3193AA_AS	ESC_ZA5625AA	HU28	Human	Human	Human-UTI	Human	UTI	UTI	2019	1	25	NA	Europe	United Kingdom		Edinburgh	Edinburgh	NA	NA	NA	Alison Low	Escherichia coli	PATH-SAFE project		NA	NA	NA	NA	NA						2022-06-06	2023-06-01	ESC_ZA5625AA	Assembled	126	80661	4906298	Escherichia coli / Shigella;91.32%	169	78949	4.1
ESC_DC3194AA_AS	ESC_ZA5626AA	HB03	Human	Human	Human-Bacteraemia	Human	Bacteraemia	Bacteraemia	2019	1	25	NA	Europe	United Kingdom		Edinburgh	Edinburgh	NA	NA	NA	Alison Low	Escherichia coli	PATH-SAFE project		NA	NA	NA	NA	NA						2022-06-06	2023-06-01	ESC_ZA5626AA	Assembled	102	221748	5281294	Escherichia coli / Shigella;98.82%	129	37111	4.1
ESC_DC3195AA_AS	ESC_ZA5627AA	HU23	Human	Human	Human-UTI	Human	UTI	UTI	2019	1	25	NA	Europe	United Kingdom		Edinburgh	Edinburgh	NA	NA	NA	Alison Low	Escherichia coli	PATH-SAFE project		NA	NA	NA	NA	NA						2022-06-06	2023-06-01	ESC_ZA5627AA	Assembled	111	604535	5050426	Escherichia coli / Shigella;100.0%	31	9738	4.1
ESC_DC3196AA_AS	ESC_ZA5628AA	HU22	Human	Human	Human-UTI	Human	UTI	UTI	2019	1	25	NA	Europe	United Kingdom		Edinburgh	Edinburgh	NA	NA	NA	Alison Low	Escherichia coli	PATH-SAFE project		NA	NA	NA	NA	NA						2022-06-06	2023-06-01	ESC_ZA5628AA	Assembled	127	306962	5318573	Escherichia coli / Shigella;98.39%	103	68210	4.1
ESC_DC3197AA_AS	ESC_ZA5629AA	HU21	Human	Human	Human-UTI	Human	UTI	UTI	2019	1	25	NA	Europe	United Kingdom		Edinburgh	Edinburgh	NA	NA	NA	Alison Low	Escherichia coli	PATH-SAFE project		NA	NA	NA	NA	NA						2022-06-06	2023-06-01	ESC_ZA5629AA	Assembled	123	766051	4992102	Escherichia coli / Shigella;100.0%	38	10868	4.1
ESC_DC3198AA_AS	ESC_ZA5630AA	HU27	Human	Human	Human-UTI	Human	UTI	UTI	2019	1	25	NA	Europe	United Kingdom		Edinburgh	Edinburgh	NA	NA	NA	Alison Low	Escherichia coli	PATH-SAFE project		NA	NA	NA	NA	NA						2022-06-06	2023-06-01	ESC_ZA5630AA	Assembled	80	179617	5331341	Escherichia coli / Shigella;97.85%	156	22085	4.1
ESC_DC3199AA_AS	ESC_ZA5631AA	HU26	Human	Human	Human-UTI	Human	UTI	UTI	2019	1	25	NA	Europe	United Kingdom		Edinburgh	Edinburgh	NA	NA	NA	Alison Low	Escherichia coli	PATH-SAFE project		NA	NA	NA	NA	NA						2022-06-06	2023-06-01	ESC_ZA5631AA	Assembled	151	338103	5035031	Escherichia coli / Shigella;98.53%	96	27941	4.1
ESC_DC3200AA_AS	ESC_ZA5632AA	HU25	Human	Human	Human-UTI	Human	UTI	UTI	2019	1	25	NA	Europe	United Kingdom		Edinburgh	Edinburgh	NA	NA	NA	Alison Low	Escherichia coli	PATH-SAFE project		NA	NA	NA	NA	NA						2022-06-06	2023-06-01	ESC_ZA5632AA	Assembled	184	240836	5186445	Escherichia coli / Shigella;95.99%	69	24060	4.1
ESC_DC3201AA_AS	ESC_ZA5633AA	HB23	Human	Human	Human-Bacteraemia	Human	Bacteraemia	Bacteraemia	2019	2	18	NA	Europe	United Kingdom		Edinburgh	Edinburgh	NA	NA	NA	Alison Low	Escherichia coli	PATH-SAFE project		NA	NA	NA	NA	NA						2022-06-06	2023-06-01	ESC_ZA5633AA	Assembled	92	300298	5138670	Escherichia coli / Shigella;95.65%	72	14369	4.1
ESC_DC3202AA_AS	ESC_ZA5634AA	HU72	Human	Human	Human-UTI	Human	UTI	UTI	2019	11	7	NA	Europe	United Kingdom		Edinburgh	Edinburgh	NA	NA	NA	Alison Low	Escherichia coli	PATH-SAFE project		NA	NA	NA	NA	NA						2022-06-06	2023-06-01	ESC_ZA5634AA	Assembled	148	143532	5034897	Escherichia coli / Shigella;98.65%	92	17569	4.1
ESC_DC3203AA_AS	ESC_ZA5635AA	HB12	Human	Human	Human-Bacteraemia	Human	Bacteraemia	Bacteraemia	2019	1	30	NA	Europe	United Kingdom		Edinburgh	Edinburgh	NA	NA	NA	Alison Low	Escherichia coli	PATH-SAFE project		NA	NA	NA	NA	NA						2022-06-06	2023-06-01	ESC_ZA5635AA	Assembled	139	230266	5062754	Escherichia coli / Shigella;98.44%	86	27204	4.1
ESC_DC3204AA_AS	ESC_ZA5636AA	HB24	Human	Human	Human-Bacteraemia	Human	Bacteraemia	Bacteraemia	2019	2	19	NA	Europe	United Kingdom		Edinburgh	Edinburgh	NA	NA	NA	Alison Low	Escherichia coli	PATH-SAFE project		NA	NA	NA	NA	NA						2022-06-06	2023-06-01	ESC_ZA5636AA	Assembled	113	382564	4971698	Escherichia coli / Shigella;97.37%	48	45741	4.1
ESC_DC3206AA_AS	ESC_ZA5638AA	CAN36	Companion Animal	Canine	Canine	Canine	Canine		2022	NA	NA	NA	Europe	United Kingdom		Edinburgh	Edinburgh	NA	NA	NA	Alison Low	Escherichia coli	PATH-SAFE project		NA	NA	NA	NA	NA						2022-06-06	2023-06-01	ESC_ZA5638AA	Assembled	209	344027	5272902	Escherichia coli / Shigella;100.0%	76	11859	4.1
ESC_DC3207AA_AS	ESC_ZA5639AA	CAN37	Companion Animal	Canine	Canine	Canine	Canine		2022	NA	NA	NA	Europe	United Kingdom		Edinburgh	Edinburgh	NA	NA	NA	Alison Low	Escherichia coli	PATH-SAFE project		NA	NA	NA	NA	NA						2022-06-06	2023-06-01	ESC_ZA5639AA	Assembled	833	263952	4881400	Escherichia coli / Shigella;97.73%	70	10927	4.1
ESC_DC3208AA_AS	ESC_ZA5640AA	CAN34	Companion Animal	Canine	Canine	Canine	Canine		2022	NA	NA	NA	Europe	United Kingdom		Edinburgh	Edinburgh	NA	NA	NA	Alison Low	Escherichia coli	PATH-SAFE project		NA	NA	NA	NA	NA						2022-06-06	2023-06-01	ESC_ZA5640AA	Assembled	109	352019	5099046	Escherichia coli / Shigella;98.0%	76	9338	4.1
ESC_DC3209AA_AS	ESC_ZA5641AA	CAN35	Companion Animal	Canine	Canine	Canine	Canine		2022	NA	NA	NA	Europe	United Kingdom		Edinburgh	Edinburgh	NA	NA	NA	Alison Low	Escherichia coli	PATH-SAFE project		NA	NA	NA	NA	NA						2022-06-06	2023-06-01	ESC_ZA5641AA	Assembled	122	509528	5040985	Escherichia coli / Shigella;100.0%	68	7667	4.1
ESC_DC3210AA_AS	ESC_ZA5642AA	CAN32	Companion Animal	Canine	Canine	Canine	Canine		2022	NA	NA	NA	Europe	United Kingdom		Edinburgh	Edinburgh	NA	NA	NA	Alison Low	Escherichia coli	PATH-SAFE project		NA	NA	NA	NA	NA						2022-06-06	2023-06-01	ESC_ZA5642AA	Assembled	158	382532	5100318	Escherichia coli / Shigella;98.11%	82	9725	4.1
ESC_DC3211AA_AS	ESC_ZA5643AA	CAN33	Companion Animal	Canine	Canine	Canine	Canine		2022	NA	NA	NA	Europe	United Kingdom		Edinburgh	Edinburgh	NA	NA	NA	Alison Low	Escherichia coli	PATH-SAFE project		NA	NA	NA	NA	NA						2022-06-06	2023-06-01	ESC_ZA5643AA	Assembled	59	408068	5154359	Escherichia coli / Shigella;97.67%	70	51806	4.1
ESC_DC3212AA_AS	ESC_ZA5644AA	CAN30	Companion Animal	Canine	Canine	Canine	Canine		2022	NA	NA	NA	Europe	United Kingdom		Edinburgh	Edinburgh	NA	NA	NA	Alison Low	Escherichia coli	PATH-SAFE project		NA	NA	NA	NA	NA						2022-06-06	2023-06-01	ESC_ZA5644AA	Assembled	156	352019	5100066	Escherichia coli / Shigella;100.0%	90	10095	4.1
ESC_DC3213AA_AS	ESC_ZA5645AA	CAN31	Companion Animal	Canine	Canine	Canine	Canine		2022	NA	NA	NA	Europe	United Kingdom		Edinburgh	Edinburgh	NA	NA	NA	Alison Low	Escherichia coli	PATH-SAFE project		NA	NA	NA	NA	NA						2022-06-06	2023-06-01	ESC_ZA5645AA	Assembled	145	298434	5252797	Escherichia coli / Shigella;98.83%	134	12558	4.1
ESC_DC3214AA_AS	ESC_ZA5646AA	HU73	Human	Human	Human-UTI	Human	UTI	UTI	2019	11	5	NA	Europe	United Kingdom		Edinburgh	Edinburgh	NA	NA	NA	Alison Low	Escherichia coli	PATH-SAFE project		NA	NA	NA	NA	NA						2022-06-06	2023-06-01	ESC_ZA5646AA	Assembled	121	460097	5175849	Escherichia coli / Shigella;100.0%	58	11172	4.1
ESC_DC3215AA_AS	ESC_ZA5647AA	CAN38	Companion Animal	Canine	Canine	Canine	Canine		2022	NA	NA	NA	Europe	United Kingdom		Edinburgh	Edinburgh	NA	NA	NA	Alison Low	Escherichia coli	PATH-SAFE project		NA	NA	NA	NA	NA						2022-06-06	2023-06-01	ESC_ZA5647AA	Assembled	117	351166	5111817	Escherichia coli / Shigella;98.04%	70	13326	4.1
ESC_DC3216AA_AS	ESC_ZA5648AA	CAN39	Companion Animal	Canine	Canine	Canine	Canine		2022	NA	NA	NA	Europe	United Kingdom		Edinburgh	Edinburgh	NA	NA	NA	Alison Low	Escherichia coli	PATH-SAFE project		NA	NA	NA	NA	NA						2022-06-06	2023-06-01	ESC_ZA5648AA	Assembled	60	287833	5089810	Escherichia coli / Shigella;100.0%	91	11245	4.1
ESC_DC3217AA_AS	ESC_ZA5649AA	CAN152	Companion Animal	Canine	Canine	Canine	Canine		2022	NA	NA	NA	Europe	United Kingdom		Edinburgh	Edinburgh	NA	NA	NA	Alison Low	Escherichia coli	PATH-SAFE project		NA	NA	NA	NA	NA						2022-06-06	2023-06-01	ESC_ZA5649AA	Assembled	104	313599	5063410	Escherichia coli / Shigella;95.46%	63	36203	4.1
ESC_DC3218AA_AS	ESC_ZA5650AA	CAN153	Companion Animal	Canine	Canine	Canine	Canine		2022	NA	NA	NA	Europe	United Kingdom		Edinburgh	Edinburgh	NA	NA	NA	Alison Low	Escherichia coli	PATH-SAFE project		NA	NA	NA	NA	NA						2022-06-06	2023-06-01	ESC_ZA5650AA	Assembled	98	241702	4755692	Escherichia coli / Shigella;97.92%	71	14017	4.1
ESC_DC3219AA_AS	ESC_ZA5651AA	CAN150	Companion Animal	Canine	Canine	Canine	Canine		2022	NA	NA	NA	Europe	United Kingdom		Edinburgh	Edinburgh	NA	NA	NA	Alison Low	Escherichia coli	PATH-SAFE project		NA	NA	NA	NA	NA						2022-06-06	2023-06-01	ESC_ZA5651AA	Assembled	155	307948	5182648	Escherichia coli / Shigella;100.0%	65	16916	4.1
ESC_DC3220AA_AS	ESC_ZA5652AA	CAN151	Companion Animal	Canine	Canine	Canine	Canine		2022	NA	NA	NA	Europe	United Kingdom		Edinburgh	Edinburgh	NA	NA	NA	Alison Low	Escherichia coli	PATH-SAFE project		NA	NA	NA	NA	NA						2022-06-06	2023-06-01	ESC_ZA5652AA	Assembled	97	414781	5074048	Escherichia coli / Shigella;100.0%	60	28284	4.1
ESC_DC3221AA_AS	ESC_ZA5653AA	CAN156	Companion Animal	Canine	Canine	Canine	Canine		2022	NA	NA	NA	Europe	United Kingdom		Edinburgh	Edinburgh	NA	NA	NA	Alison Low	Escherichia coli	PATH-SAFE project		NA	NA	NA	NA	NA						2022-06-06	2023-06-01	ESC_ZA5653AA	Assembled	93	192842	4974320	Escherichia coli / Shigella;95.52%	90	49437	4.1
ESC_DC3222AA_AS	ESC_ZA5654AA	CAN157	Companion Animal	Canine	Canine	Canine	Canine		2022	NA	NA	NA	Europe	United Kingdom		Edinburgh	Edinburgh	NA	NA	NA	Alison Low	Escherichia coli	PATH-SAFE project		NA	NA	NA	NA	NA						2022-06-06	2023-06-01	ESC_ZA5654AA	Assembled	122	311223	5065723	Escherichia coli / Shigella;97.92%	71	8515	4.1
ESC_DC3223AA_AS	ESC_ZA5655AA	CAN154	Companion Animal	Canine	Canine	Canine	Canine		2022	NA	NA	NA	Europe	United Kingdom		Edinburgh	Edinburgh	NA	NA	NA	Alison Low	Escherichia coli	PATH-SAFE project		NA	NA	NA	NA	NA						2022-06-06	2023-06-01	ESC_ZA5655AA	Assembled	109	147395	5171345	Escherichia coli / Shigella;100.0%	125	12271	4.1
ESC_DC3224AA_AS	ESC_ZA5656AA	CAN155	Companion Animal	Canine	Canine	Canine	Canine		2022	NA	NA	NA	Europe	United Kingdom		Edinburgh	Edinburgh	NA	NA	NA	Alison Low	Escherichia coli	PATH-SAFE project		NA	NA	NA	NA	NA						2022-06-06	2023-06-01	ESC_ZA5656AA	Assembled	77	251138	5063535	Escherichia coli / Shigella;97.78%	67	22840	4.1
ESC_DC3225AA_AS	ESC_ZA5657AA	CAN158	Companion Animal	Canine	Canine	Canine	Canine		2022	NA	NA	NA	Europe	United Kingdom		Edinburgh	Edinburgh	NA	NA	NA	Alison Low	Escherichia coli	PATH-SAFE project		NA	NA	NA	NA	NA						2022-06-06	2023-06-01	ESC_ZA5657AA	Assembled	100	338802	5277810	Escherichia coli / Shigella;98.07%	78	9066	4.1
ESC_DC3226AA_AS	ESC_ZA5658AA	CAN159	Companion Animal	Canine	Canine	Canine	Canine		2022	NA	NA	NA	Europe	United Kingdom		Edinburgh	Edinburgh	NA	NA	NA	Alison Low	Escherichia coli	PATH-SAFE project		NA	NA	NA	NA	NA						2022-06-06	2023-06-01	ESC_ZA5658AA	Assembled	88	345481	5236215	Escherichia coli / Shigella;97.23%	111	71144	4.1
ESC_DC3227AA_AS	ESC_ZA5659AA	HU03	Human	Human	Human-UTI	Human	UTI	UTI	2019	1	25	NA	Europe	United Kingdom		Edinburgh	Edinburgh	NA	NA	NA	Alison Low	Escherichia coli	PATH-SAFE project		NA	NA	NA	NA	NA						2022-06-06	2023-06-01	ESC_ZA5659AA	Assembled	210	142835	4895957	Escherichia coli / Shigella;98.61%	86	32525	4.1
ESC_DC3228AA_AS	ESC_ZA5660AA	HU09	Human	Human	Human-UTI	Human	UTI	UTI	2019	1	25	NA	Europe	United Kingdom		Edinburgh	Edinburgh	NA	NA	NA	Alison Low	Escherichia coli	PATH-SAFE project		NA	NA	NA	NA	NA						2022-06-06	2023-06-01	ESC_ZA5660AA	Assembled	137	313848	5414163	Escherichia coli / Shigella;98.48%	104	16416	4.1
ESC_DC3229AA_AS	ESC_ZA5661AA	CAN89	Companion Animal	Canine	Canine	Canine	Canine		2022	NA	NA	NA	Europe	United Kingdom		Edinburgh	Edinburgh	NA	NA	NA	Alison Low	Escherichia coli	PATH-SAFE project		NA	NA	NA	NA	NA						2022-06-06	2023-06-01	ESC_ZA5661AA	Assembled	231	253931	5210269	Escherichia coli / Shigella;98.15%	83	52957	4.1
ESC_DC3230AA_AS	ESC_ZA5662AA	CAN88	Companion Animal	Canine	Canine	Canine	Canine		2022	NA	NA	NA	Europe	United Kingdom		Edinburgh	Edinburgh	NA	NA	NA	Alison Low	Escherichia coli	PATH-SAFE project		NA	NA	NA	NA	NA						2022-06-06	2023-06-01	ESC_ZA5662AA	Assembled	216	250516	5004306	Escherichia coli / Shigella;95.16%	91	25455	4.1
ESC_DC3231AA_AS	ESC_ZA5663AA	HB14	Human	Human	Human-Bacteraemia	Human	Bacteraemia	Bacteraemia	2019	1	31	NA	Europe	United Kingdom		Edinburgh	Edinburgh	NA	NA	NA	Alison Low	Escherichia coli	PATH-SAFE project		NA	NA	NA	NA	NA						2022-06-06	2023-06-01	ESC_ZA5663AA	Assembled	117	818788	5098547	Escherichia coli / Shigella;100.0%	36	11800	4.1
ESC_DC3232AA_AS	ESC_ZA5664AA	CAN83	Companion Animal	Canine	Canine	Canine	Canine		2022	NA	NA	NA	Europe	United Kingdom		Edinburgh	Edinburgh	NA	NA	NA	Alison Low	Escherichia coli	PATH-SAFE project		NA	NA	NA	NA	NA						2022-06-06	2023-06-01	ESC_ZA5664AA	Assembled	63	383732	5135799	Escherichia coli / Shigella;100.0%	89	14796	4.1
ESC_DC3233AA_AS	ESC_ZA5665AA	CAN82	Companion Animal	Canine	Canine	Canine	Canine		2022	NA	NA	NA	Europe	United Kingdom		Edinburgh	Edinburgh	NA	NA	NA	Alison Low	Escherichia coli	PATH-SAFE project		NA	NA	NA	NA	NA						2022-06-06	2023-06-01	ESC_ZA5665AA	Assembled	72	428683	5123733	Escherichia coli / Shigella;100.0%	67	16327	4.1
ESC_DC3234AA_AS	ESC_ZA5666AA	CAN81	Companion Animal	Canine	Canine	Canine	Canine		2022	NA	NA	NA	Europe	United Kingdom		Edinburgh	Edinburgh	NA	NA	NA	Alison Low	Escherichia coli	PATH-SAFE project		NA	NA	NA	NA	NA						2022-06-06	2023-06-01	ESC_ZA5666AA	Assembled	92	323850	5210781	Escherichia coli / Shigella;98.04%	76	55539	4.1
ESC_DC3235AA_AS	ESC_ZA5667AA	CAN80	Companion Animal	Canine	Canine	Canine	Canine		2022	NA	NA	NA	Europe	United Kingdom		Edinburgh	Edinburgh	NA	NA	NA	Alison Low	Escherichia coli	PATH-SAFE project		NA	NA	NA	NA	NA						2022-06-06	2023-06-01	ESC_ZA5667AA	Assembled	59	287148	5187614	Escherichia coli / Shigella;100.0%	78	11525	4.1
ESC_DC3236AA_AS	ESC_ZA5668AA	CAN86	Companion Animal	Canine	Canine	Canine	Canine		2022	NA	NA	NA	Europe	United Kingdom		Edinburgh	Edinburgh	NA	NA	NA	Alison Low	Escherichia coli	PATH-SAFE project		NA	NA	NA	NA	NA						2022-06-06	2023-06-01	ESC_ZA5668AA	Assembled	204	469024	5074535	Escherichia coli / Shigella;100.0%	59	32706	4.1
ESC_DC3237AA_AS	ESC_ZA5669AA	CAN85	Companion Animal	Canine	Canine	Canine	Canine		2022	NA	NA	NA	Europe	United Kingdom		Edinburgh	Edinburgh	NA	NA	NA	Alison Low	Escherichia coli	PATH-SAFE project		NA	NA	NA	NA	NA						2022-06-06	2023-06-01	ESC_ZA5669AA	Assembled	99	236055	4761599	Escherichia coli / Shigella;95.84%	67	7964	4.1
ESC_DC3238AA_AS	ESC_ZA5670AA	CAN84	Companion Animal	Canine	Canine	Canine	Canine		2022	NA	NA	NA	Europe	United Kingdom		Edinburgh	Edinburgh	NA	NA	NA	Alison Low	Escherichia coli	PATH-SAFE project		NA	NA	NA	NA	NA						2022-06-06	2023-06-01	ESC_ZA5670AA	Assembled	79	184973	5002652	Escherichia coli / Shigella;98.46%	95	24900	4.1
ESC_DC3239AA_AS	ESC_ZA5671AA	CAN03	Companion Animal	Canine	Canine	Canine	Canine		2022	NA	NA	NA	Europe	United Kingdom		Edinburgh	Edinburgh	NA	NA	NA	Alison Low	Escherichia coli	PATH-SAFE project		NA	NA	NA	NA	NA						2022-06-06	2023-06-01	ESC_ZA5671AA	Assembled	143	404305	5231156	Escherichia coli / Shigella;92.3%	99	74138	4.1
ESC_DC3240AA_AS	ESC_ZA5672AA	CAN02	Companion Animal	Canine	Canine	Canine	Canine		2022	NA	NA	NA	Europe	United Kingdom		Edinburgh	Edinburgh	NA	NA	NA	Alison Low	Escherichia coli	PATH-SAFE project		NA	NA	NA	NA	NA						2022-06-06	2023-06-01	ESC_ZA5672AA	Assembled	97	342170	5115782	Escherichia coli / Shigella;98.38%	119	9324	4.1
ESC_DC3241AA_AS	ESC_ZA5673AA	CAN07	Companion Animal	Canine	Canine	Canine	Canine		2022	NA	NA	NA	Europe	United Kingdom		Edinburgh	Edinburgh	NA	NA	NA	Alison Low	Escherichia coli	PATH-SAFE project		NA	NA	NA	NA	NA						2022-06-06	2023-06-01	ESC_ZA5673AA	Assembled	104	350519	4806061	Escherichia coli / Shigella;85.17%	77	11785	4.1
ESC_DC3242AA_AS	ESC_ZA5674AA	CAN06	Companion Animal	Canine	Canine	Canine	Canine		2022	NA	NA	NA	Europe	United Kingdom		Edinburgh	Edinburgh	NA	NA	NA	Alison Low	Escherichia coli	PATH-SAFE project		NA	NA	NA	NA	NA						2022-06-06	2023-06-01	ESC_ZA5674AA	Assembled	228	193426	4863744	Escherichia coli / Shigella;98.22%	80	14423	4.1
ESC_DC3243AA_AS	ESC_ZA5675AA	CAN05	Companion Animal	Canine	Canine	Canine	Canine		2022	NA	NA	NA	Europe	United Kingdom		Edinburgh	Edinburgh	NA	NA	NA	Alison Low	Escherichia coli	PATH-SAFE project		NA	NA	NA	NA	NA						2022-06-06	2023-06-01	ESC_ZA5675AA	Assembled	310	310549	5048705	Escherichia coli / Shigella;98.41%	93	9426	4.1
ESC_DC3244AA_AS	ESC_ZA5676AA	CAN04	Companion Animal	Canine	Canine	Canine	Canine		2022	NA	NA	NA	Europe	United Kingdom		Edinburgh	Edinburgh	NA	NA	NA	Alison Low	Escherichia coli	PATH-SAFE project		NA	NA	NA	NA	NA						2022-06-06	2023-06-01	ESC_ZA5676AA	Assembled	328	313235	5393794	Escherichia coli / Shigella;98.72%	129	154949	4.1
ESC_DC3245AA_AS	ESC_ZA5677AA	CAN09	Companion Animal	Canine	Canine	Canine	Canine		2022	NA	NA	NA	Europe	United Kingdom		Edinburgh	Edinburgh	NA	NA	NA	Alison Low	Escherichia coli	PATH-SAFE project		NA	NA	NA	NA	NA						2022-06-06	2023-06-01	ESC_ZA5677AA	Assembled	181	373533	5140001	Escherichia coli / Shigella;100.0%	106	128297	4.1
ESC_DC3246AA_AS	ESC_ZA5678AA	CAN08	Companion Animal	Canine	Canine	Canine	Canine		2022	NA	NA	NA	Europe	United Kingdom		Edinburgh	Edinburgh	NA	NA	NA	Alison Low	Escherichia coli	PATH-SAFE project		NA	NA	NA	NA	NA						2022-06-06	2023-06-01	ESC_ZA5678AA	Assembled	271	436035	4992016	Escherichia coli / Shigella;100.0%	78	13445	4.1
ESC_DC3247AA_AS	ESC_ZA5679AA	CAN141	Companion Animal	Canine	Canine	Canine	Canine		2022	NA	NA	NA	Europe	United Kingdom		Edinburgh	Edinburgh	NA	NA	NA	Alison Low	Escherichia coli	PATH-SAFE project		NA	NA	NA	NA	NA						2022-06-06	2023-06-01	ESC_ZA5679AA	Assembled	195	321703	5034971	Escherichia coli / Shigella;100.0%	65	15255	4.1
ESC_DC3248AA_AS	ESC_ZA5680AA	CAN140	Companion Animal	Canine	Canine	Canine	Canine		2022	NA	NA	NA	Europe	United Kingdom		Edinburgh	Edinburgh	NA	NA	NA	Alison Low	Escherichia coli	PATH-SAFE project		NA	NA	NA	NA	NA						2022-06-06	2023-06-01	ESC_ZA5680AA	Assembled	165	72467	5078594	Escherichia coli / Shigella;99.4%	190	100779	4.1
ESC_DC3249AA_AS	ESC_ZA5681AA	CAN143	Companion Animal	Canine	Canine	Canine	Canine		2022	NA	NA	NA	Europe	United Kingdom		Edinburgh	Edinburgh	NA	NA	NA	Alison Low	Escherichia coli	PATH-SAFE project		NA	NA	NA	NA	NA						2022-06-06	2023-06-01	ESC_ZA5681AA	Assembled	191	317669	5052282	Escherichia coli / Shigella;94.46%	76	91187	4.1
ESC_DC3250AA_AS	ESC_ZA5682AA	CAN142	Companion Animal	Canine	Canine	Canine	Canine		2022	NA	NA	NA	Europe	United Kingdom		Edinburgh	Edinburgh	NA	NA	NA	Alison Low	Escherichia coli	PATH-SAFE project		NA	NA	NA	NA	NA						2022-06-06	2023-06-01	ESC_ZA5682AA	Assembled	130	509247	5056538	Escherichia coli / Shigella;100.0%	53	16599	4.1
ESC_DC3251AA_AS	ESC_ZA5683AA	CAN145	Companion Animal	Canine	Canine	Canine	Canine		2022	NA	NA	NA	Europe	United Kingdom		Edinburgh	Edinburgh	NA	NA	NA	Alison Low	Escherichia coli	PATH-SAFE project		NA	NA	NA	NA	NA						2022-06-06	2023-06-01	ESC_ZA5683AA	Assembled	136	414397	5170055	Escherichia coli / Shigella;100.0%	34	8227	4.1
ESC_DC3252AA_AS	ESC_ZA5684AA	CAN144	Companion Animal	Canine	Canine	Canine	Canine		2022	NA	NA	NA	Europe	United Kingdom		Edinburgh	Edinburgh	NA	NA	NA	Alison Low	Escherichia coli	PATH-SAFE project		NA	NA	NA	NA	NA						2022-06-06	2023-06-01	ESC_ZA5684AA	Assembled	151	387400	5123981	Escherichia coli / Shigella;93.49%	69	14500	4.1
ESC_DC3253AA_AS	ESC_ZA5685AA	CAN147	Companion Animal	Canine	Canine	Canine	Canine		2022	NA	NA	NA	Europe	United Kingdom		Edinburgh	Edinburgh	NA	NA	NA	Alison Low	Escherichia coli	PATH-SAFE project		NA	NA	NA	NA	NA						2022-06-06	2023-06-01	ESC_ZA5685AA	Assembled	129	383244	5207253	Escherichia coli / Shigella;100.0%	67	66127	4.1
ESC_DC3254AA_AS	ESC_ZA5686AA	CAN146	Companion Animal	Canine	Canine	Canine	Canine		2022	NA	NA	NA	Europe	United Kingdom		Edinburgh	Edinburgh	NA	NA	NA	Alison Low	Escherichia coli	PATH-SAFE project		NA	NA	NA	NA	NA						2022-06-06	2023-06-01	ESC_ZA5686AA	Assembled	125	263084	5183911	Escherichia coli / Shigella;100.0%	84	13973	4.1
ESC_DC3255AA_AS	ESC_ZA5687AA	CAN149	Companion Animal	Canine	Canine	Canine	Canine		2022	NA	NA	NA	Europe	United Kingdom		Edinburgh	Edinburgh	NA	NA	NA	Alison Low	Escherichia coli	PATH-SAFE project		NA	NA	NA	NA	NA						2022-06-06	2023-06-01	ESC_ZA5687AA	Assembled	133	201289	5128557	Escherichia coli / Shigella;100.0%	107	45084	4.1
ESC_DC3256AA_AS	ESC_ZA5688AA	CAN148	Companion Animal	Canine	Canine	Canine	Canine		2022	NA	NA	NA	Europe	United Kingdom		Edinburgh	Edinburgh	NA	NA	NA	Alison Low	Escherichia coli	PATH-SAFE project		NA	NA	NA	NA	NA						2022-06-06	2023-06-01	ESC_ZA5688AA	Assembled	111	433214	5215415	Escherichia coli / Shigella;100.0%	74	91328	4.1
ESC_EC9059AA_AS	ESC_BB1129AA	20180005	Livestock	Bovine	Bovine	Bovine	Bovine	Bovine	2017	6	14	NA	Europe	United Kingdom	Scotland			NA	NA	NA	FSS - Food Standards Scotland	Escherichia coli	PATH-SAFE project		NA	NA	NA	NA	NA						2022-08-24	2022-08-24	ESC_BB1129AA	Assembled	154	90717	5031928	Escherichia coli / Shigella;97.95%	193	29779	4.1
ESC_EC9060AA_AS	ESC_BB1130AA	20180019	Livestock	Bovine	Bovine	Bovine	Bovine	Bovine	2017	6	14	NA	Europe	United Kingdom	Scotland			NA	NA	NA	FSS - Food Standards Scotland	Escherichia coli	PATH-SAFE project		NA	NA	NA	NA	NA						2022-08-24	2022-08-24	ESC_BB1130AA	Assembled	164	205286	5104875	Escherichia coli / Shigella;100.0%	86	12799	4.1
ESC_EC9061AA_AS	ESC_BB1131AA	20180033	Livestock	Bovine	Bovine	Bovine	Bovine	Bovine	2017	7	20	NA	Europe	United Kingdom	Scotland			NA	NA	NA	FSS - Food Standards Scotland	Escherichia coli	PATH-SAFE project		NA	NA	NA	NA	NA						2022-08-24	2022-08-24	ESC_BB1131AA	Assembled	137	249868	5247626	Escherichia coli / Shigella;89.65%	166	181338	4.1
ESC_EC9062AA_AS	ESC_BB1132AA	20180040	Livestock	Bovine	Bovine	Bovine	Bovine	Bovine	2017	7	20	NA	Europe	United Kingdom	Scotland			NA	NA	NA	FSS - Food Standards Scotland	Escherichia coli	PATH-SAFE project		NA	NA	NA	NA	NA						2022-08-24	2022-08-24	ESC_BB1132AA	Assembled	84	177509	5005661	Escherichia coli / Shigella;98.76%	139	32429	4.1
ESC_EC9063AA_AS	ESC_BB1133AA	20180047	Livestock	Bovine	Bovine	Bovine	Bovine	Bovine	2017	7	20	NA	Europe	United Kingdom	Scotland			NA	NA	NA	FSS - Food Standards Scotland	Escherichia coli	PATH-SAFE project		NA	NA	NA	NA	NA						2022-08-24	2022-08-24	ESC_BB1133AA	Assembled	55	210561	5130300	Escherichia coli / Shigella;96.61%	76	17820	4.1
ESC_EC9064AA_AS	ESC_BB1134AA	20180054	Livestock	Bovine	Bovine	Bovine	Bovine	Bovine	2017	7	20	NA	Europe	United Kingdom	Scotland			NA	NA	NA	FSS - Food Standards Scotland	Escherichia coli	PATH-SAFE project		NA	NA	NA	NA	NA						2022-08-24	2022-08-24	ESC_BB1134AA	Assembled	127	323613	5028330	Escherichia coli / Shigella;97.22%	53	8111	4.1
ESC_EC9065AA_AS	ESC_BB1135AA	20180061	Livestock	Bovine	Bovine	Bovine	Bovine	Bovine	2017	7	20	NA	Europe	United Kingdom	Scotland			NA	NA	NA	FSS - Food Standards Scotland	Escherichia coli	PATH-SAFE project		NA	NA	NA	NA	NA						2022-08-24	2022-08-24	ESC_BB1135AA	Assembled	168	136226	5427273	Escherichia coli / Shigella;99.2%	190	78714	4.1
ESC_EC9066AA_AS	ESC_BB1136AA	20180075	Livestock	Bovine	Bovine	Bovine	Bovine	Bovine	2017	8	9	NA	Europe	United Kingdom	Scotland			NA	NA	NA	FSS - Food Standards Scotland	Escherichia coli	PATH-SAFE project		NA	NA	NA	NA	NA						2022-08-24	2022-08-24	ESC_BB1136AA	Assembled	126	98560	5257974	Escherichia coli / Shigella;97.67%	171	17925	4.1
ESC_EC9067AA_AS	ESC_BB1137AA	20180068	Livestock	Bovine	Bovine	Bovine	Bovine	Bovine	2017	7	20	NA	Europe	United Kingdom	Scotland			NA	NA	NA	FSS - Food Standards Scotland	Escherichia coli	PATH-SAFE project		NA	NA	NA	NA	NA						2022-08-24	2022-08-24	ESC_BB1137AA	Assembled	185	258428	4922627	Escherichia coli / Shigella;98.18%	79	17641	4.1
ESC_EC9069AA_AS	ESC_BB1139AA	20180082	Livestock	Bovine	Bovine	Bovine	Bovine	Bovine	2017	8	9	NA	Europe	United Kingdom	Scotland			NA	NA	NA	FSS - Food Standards Scotland	Escherichia coli	PATH-SAFE project		NA	NA	NA	NA	NA						2022-08-24	2022-08-24	ESC_BB1139AA	Assembled	148	198765	4917537	Escherichia coli / Shigella;100.0%	87	14998	4.1
ESC_EC9070AA_AS	ESC_BB1140AA	20180089	Livestock	Bovine	Bovine	Bovine	Bovine	Bovine	2017	8	9	NA	Europe	United Kingdom	Scotland			NA	NA	NA	FSS - Food Standards Scotland	Escherichia coli	PATH-SAFE project		NA	NA	NA	NA	NA						2022-08-24	2022-08-24	ESC_BB1140AA	Assembled	163	210083	4978866	Escherichia coli / Shigella;98.3%	75	15111	4.1
ESC_EC9071AA_AS	ESC_BB1141AA	20180103	Livestock	Bovine	Bovine	Bovine	Bovine	Bovine	2017	8	9	NA	Europe	United Kingdom	Scotland			NA	NA	NA	FSS - Food Standards Scotland	Escherichia coli	PATH-SAFE project		NA	NA	NA	NA	NA						2022-08-24	2022-08-24	ESC_BB1141AA	Assembled	114	173000	4971388	Escherichia coli / Shigella;100.0%	68	17303	4.1
ESC_EC9072AA_AS	ESC_BB1142AA	20180096	Livestock	Bovine	Bovine	Bovine	Bovine	Bovine	2017	8	9	NA	Europe	United Kingdom	Scotland			NA	NA	NA	FSS - Food Standards Scotland	Escherichia coli	PATH-SAFE project		NA	NA	NA	NA	NA						2022-08-24	2022-08-24	ESC_BB1142AA	Assembled	150	92763	4753529	Escherichia coli / Shigella;97.94%	135	17119	4.1
ESC_EC9073AA_AS	ESC_BB1143AA	20180117	Livestock	Bovine	Bovine	Bovine	Bovine	Bovine	2017	7	8	NA	Europe	United Kingdom	Scotland			NA	NA	NA	FSS - Food Standards Scotland	Escherichia coli	PATH-SAFE project		NA	NA	NA	NA	NA						2022-08-24	2022-08-24	ESC_BB1143AA	Assembled	141	198500	4993058	Escherichia coli / Shigella;100.0%	76	19841	4.1
ESC_EC9074AA_AS	ESC_BB1144AA	20180124	Livestock	Bovine	Bovine	Bovine	Bovine	Bovine	2017	9	8	NA	Europe	United Kingdom	Scotland			NA	NA	NA	FSS - Food Standards Scotland	Escherichia coli	PATH-SAFE project		NA	NA	NA	NA	NA						2022-08-24	2022-08-24	ESC_BB1144AA	Assembled	80	185875	5137456	Escherichia coli / Shigella;97.68%	115	39347	4.1
ESC_EC9075AA_AS	ESC_BB1145AA	20180131	Livestock	Bovine	Bovine	Bovine	Bovine	Bovine	2017	9	8	NA	Europe	United Kingdom	Scotland			NA	NA	NA	FSS - Food Standards Scotland	Escherichia coli	PATH-SAFE project		NA	NA	NA	NA	NA						2022-08-24	2022-08-24	ESC_BB1145AA	Assembled	116	263317	5035993	Escherichia coli / Shigella;100.0%	65	10486	4.1
ESC_EC9076AA_AS	ESC_BB1146AA	20180145	Livestock	Bovine	Bovine	Bovine	Bovine	Bovine	2017	9	8	NA	Europe	United Kingdom	Scotland			NA	NA	NA	FSS - Food Standards Scotland	Escherichia coli	PATH-SAFE project		NA	NA	NA	NA	NA						2022-08-24	2022-08-24	ESC_BB1146AA	Assembled	110	163601	4982252	Escherichia coli / Shigella;98.63%	119	81782	4.1
ESC_EC9077AA_AS	ESC_BB1147AA	20180152	Livestock	Bovine	Bovine	Bovine	Bovine	Bovine	2017	9	8	NA	Europe	United Kingdom	Scotland			NA	NA	NA	FSS - Food Standards Scotland	Escherichia coli	PATH-SAFE project		NA	NA	NA	NA	NA						2022-08-24	2022-08-24	ESC_BB1147AA	Assembled	162	272744	5204970	Escherichia coli / Shigella;95.83%	104	33178	4.1
ESC_EC9078AA_AS	ESC_BB1148AA	20180159	Livestock	Bovine	Bovine	Bovine	Bovine	Bovine	2017	10	3	NA	Europe	United Kingdom	Scotland			NA	NA	NA	FSS - Food Standards Scotland	Escherichia coli	PATH-SAFE project		NA	NA	NA	NA	NA						2022-08-24	2022-08-24	ESC_BB1148AA	Assembled	115	195860	5029455	Escherichia coli / Shigella;98.57%	102	27858	4.1
ESC_EC9079AA_AS	ESC_BB1149AA	20180166	Livestock	Bovine	Bovine	Bovine	Bovine	Bovine	2017	10	3	NA	Europe	United Kingdom	Scotland			NA	NA	NA	FSS - Food Standards Scotland	Escherichia coli	PATH-SAFE project		NA	NA	NA	NA	NA						2022-08-24	2022-08-24	ESC_BB1149AA	Assembled	53	258430	4959105	Escherichia coli / Shigella;98.48%	88	18824	4.1
ESC_EC9080AA_AS	ESC_BB1150AA	20180173	Livestock	Bovine	Bovine	Bovine	Bovine	Bovine	2017	10	3	NA	Europe	United Kingdom	Scotland			NA	NA	NA	FSS - Food Standards Scotland	Escherichia coli	PATH-SAFE project		NA	NA	NA	NA	NA						2022-08-24	2022-08-24	ESC_BB1150AA	Assembled	226	210033	4974507	Escherichia coli / Shigella;98.11%	100	13602	4.1
ESC_EC9081AA_AS	ESC_BB1151AA	20180180	Livestock	Bovine	Bovine	Bovine	Bovine	Bovine	2017	10	30	NA	Europe	United Kingdom	Scotland			NA	NA	NA	FSS - Food Standards Scotland	Escherichia coli	PATH-SAFE project		NA	NA	NA	NA	NA						2022-08-24	2022-08-24	ESC_BB1151AA	Assembled	170	138702	4886913	Escherichia coli / Shigella;99.0%	137	133504	4.1
ESC_EC9082AA_AS	ESC_BB1152AA	20180187	Livestock	Bovine	Bovine	Bovine	Bovine	Bovine	2017	10	30	NA	Europe	United Kingdom	Scotland			NA	NA	NA	FSS - Food Standards Scotland	Escherichia coli	PATH-SAFE project		NA	NA	NA	NA	NA						2022-08-24	2022-08-24	ESC_BB1152AA	Assembled	113	134893	4918693	Escherichia coli / Shigella;98.79%	105	23720	4.1
ESC_EC9083AA_AS	ESC_BB1153AA	20180194	Livestock	Bovine	Bovine	Bovine	Bovine	Bovine	2017	11	1	NA	Europe	United Kingdom	Scotland			NA	NA	NA	FSS - Food Standards Scotland	Escherichia coli	PATH-SAFE project		NA	NA	NA	NA	NA						2022-08-24	2022-08-24	ESC_BB1153AA	Assembled	116	94510	4629485	Escherichia coli / Shigella;94.85%	124	20474	4.1
ESC_EC9084AA_AS	ESC_BB1154AA	20180201	Livestock	Bovine	Bovine	Bovine	Bovine	Bovine	2017	11	1	NA	Europe	United Kingdom	Scotland			NA	NA	NA	FSS - Food Standards Scotland	Escherichia coli	PATH-SAFE project		NA	NA	NA	NA	NA						2022-08-24	2022-08-24	ESC_BB1154AA	Assembled	104	141752	4924240	Escherichia coli / Shigella;100.0%	94	16001	4.1
ESC_EC9085AA_AS	ESC_BB1155AA	20180208	Livestock	Bovine	Bovine	Bovine	Bovine	Bovine	2017	11	1	NA	Europe	United Kingdom	Scotland			NA	NA	NA	FSS - Food Standards Scotland	Escherichia coli	PATH-SAFE project		NA	NA	NA	NA	NA						2022-08-24	2022-08-24	ESC_BB1155AA	Assembled	138	269004	4875622	Escherichia coli / Shigella;100.0%	57	77919	4.1
ESC_EC9086AA_AS	ESC_BB1156AA	20180215	Livestock	Bovine	Bovine	Bovine	Bovine	Bovine	2017	11	1	NA	Europe	United Kingdom	Scotland			NA	NA	NA	FSS - Food Standards Scotland	Escherichia coli	PATH-SAFE project		NA	NA	NA	NA	NA						2022-08-24	2022-08-24	ESC_BB1156AA	Assembled	130	158363	4975236	Escherichia coli / Shigella;100.0%	94	90671	4.1
ESC_EC9088AA_AS	ESC_BB1158AA	20180250	Livestock	Ovine/Goat (Caprinae)	Ovine/Goat (Caprinae)	Ovine/Goat (Caprinae)	Ovine/Goat (Caprinae)	Sheep	2017	6	15	NA	Europe	United Kingdom	Scotland			NA	NA	NA	FSS - Food Standards Scotland	Escherichia coli	PATH-SAFE project		NA	NA	NA	NA	NA						2022-08-24	2022-08-24	ESC_BB1158AA	Assembled	65	119575	4915826	Escherichia coli / Shigella;98.1%	145	177337	4.1
ESC_EC9089AA_AS	ESC_BB1159AA	20180257	Livestock	Ovine/Goat (Caprinae)	Ovine/Goat (Caprinae)	Ovine/Goat (Caprinae)	Ovine/Goat (Caprinae)	Sheep	2017	7	17	NA	Europe	United Kingdom	Scotland			NA	NA	NA	FSS - Food Standards Scotland	Escherichia coli	PATH-SAFE project		NA	NA	NA	NA	NA						2022-08-24	2022-08-24	ESC_BB1159AA	Assembled	182	109686	5002551	Escherichia coli / Shigella;98.31%	158	109102	4.1
ESC_EC9090AA_AS	ESC_BB1160AA	20180264	Livestock	Ovine/Goat (Caprinae)	Ovine/Goat (Caprinae)	Ovine/Goat (Caprinae)	Ovine/Goat (Caprinae)	Sheep	2017	7	17	NA	Europe	United Kingdom	Scotland			NA	NA	NA	FSS - Food Standards Scotland	Escherichia coli	PATH-SAFE project		NA	NA	NA	NA	NA						2022-08-24	2022-08-24	ESC_BB1160AA	Assembled	107	231600	4959466	Escherichia coli / Shigella;97.18%	105	87175	4.1
ESC_EC9091AA_AS	ESC_BB1161AA	20180271	Livestock	Ovine/Goat (Caprinae)	Ovine/Goat (Caprinae)	Ovine/Goat (Caprinae)	Ovine/Goat (Caprinae)	Sheep	2017	7	17	NA	Europe	United Kingdom	Scotland			NA	NA	NA	FSS - Food Standards Scotland	Escherichia coli	PATH-SAFE project		NA	NA	NA	NA	NA						2022-08-24	2022-08-24	ESC_BB1161AA	Assembled	132	193452	5206199	Escherichia coli / Shigella;96.88%	143	116528	4.1
ESC_EC9092AA_AS	ESC_BB1162AA	20180278	Livestock	Ovine/Goat (Caprinae)	Ovine/Goat (Caprinae)	Ovine/Goat (Caprinae)	Ovine/Goat (Caprinae)	Sheep	2017	7	17	NA	Europe	United Kingdom	Scotland			NA	NA	NA	FSS - Food Standards Scotland	Escherichia coli	PATH-SAFE project		NA	NA	NA	NA	NA						2022-08-24	2022-08-24	ESC_BB1162AA	Assembled	125	123543	5333595	Escherichia coli / Shigella;98.04%	140	167943	4.1
ESC_EC9093AA_AS	ESC_BB1163AA	20180285	Livestock	Ovine/Goat (Caprinae)	Ovine/Goat (Caprinae)	Ovine/Goat (Caprinae)	Ovine/Goat (Caprinae)	Sheep	2017	7	17	NA	Europe	United Kingdom	Scotland			NA	NA	NA	FSS - Food Standards Scotland	Escherichia coli	PATH-SAFE project		NA	NA	NA	NA	NA						2022-08-24	2022-08-24	ESC_BB1163AA	Assembled	74	233191	4840677	Escherichia coli / Shigella;100.0%	63	95034	4.1
ESC_EC9094AA_AS	ESC_BB1164AA	20180327	Livestock	Ovine/Goat (Caprinae)	Ovine/Goat (Caprinae)	Ovine/Goat (Caprinae)	Ovine/Goat (Caprinae)	Sheep	2017	8	3	NA	Europe	United Kingdom	Scotland			NA	NA	NA	FSS - Food Standards Scotland	Escherichia coli	PATH-SAFE project		NA	NA	NA	NA	NA						2022-08-24	2022-08-24	ESC_BB1164AA	Assembled	186	236198	4884968	Escherichia coli / Shigella;100.0%	79	11513	4.1
ESC_EC9095AA_AS	ESC_BB1165AA	20180334	Livestock	Ovine/Goat (Caprinae)	Ovine/Goat (Caprinae)	Ovine/Goat (Caprinae)	Ovine/Goat (Caprinae)	Sheep	2017	9	7	NA	Europe	United Kingdom	Scotland			NA	NA	NA	FSS - Food Standards Scotland	Escherichia coli	PATH-SAFE project		NA	NA	NA	NA	NA						2022-08-24	2022-08-24	ESC_BB1165AA	Assembled	215	163499	5135327	Escherichia coli / Shigella;98.51%	92	30786	4.1
ESC_EC9096AA_AS	ESC_BB1166AA	20180341	Livestock	Ovine/Goat (Caprinae)	Ovine/Goat (Caprinae)	Ovine/Goat (Caprinae)	Ovine/Goat (Caprinae)	Sheep	2017	9	7	NA	Europe	United Kingdom	Scotland			NA	NA	NA	FSS - Food Standards Scotland	Escherichia coli	PATH-SAFE project		NA	NA	NA	NA	NA						2022-08-24	2022-08-24	ESC_BB1166AA	Assembled	127	495263	5231133	Escherichia coli / Shigella;97.22%	58	94145	4.1
ESC_EC9097AA_AS	ESC_BB1167AA	20180355	Livestock	Ovine/Goat (Caprinae)	Ovine/Goat (Caprinae)	Ovine/Goat (Caprinae)	Ovine/Goat (Caprinae)	Sheep	2017	9	7	NA	Europe	United Kingdom	Scotland			NA	NA	NA	FSS - Food Standards Scotland	Escherichia coli	PATH-SAFE project		NA	NA	NA	NA	NA						2022-08-24	2022-08-24	ESC_BB1167AA	Assembled	201	193454	5355941	Escherichia coli / Shigella;99.09%	173	21207	4.1
ESC_EC9098AA_AS	ESC_BB1168AA	20180362	Livestock	Ovine/Goat (Caprinae)	Ovine/Goat (Caprinae)	Ovine/Goat (Caprinae)	Ovine/Goat (Caprinae)	Sheep	2017	9	7	NA	Europe	United Kingdom	Scotland			NA	NA	NA	FSS - Food Standards Scotland	Escherichia coli	PATH-SAFE project		NA	NA	NA	NA	NA						2022-08-24	2022-08-24	ESC_BB1168AA	Assembled	114	277962	5473685	Escherichia coli / Shigella;98.57%	101	124041	4.1
ESC_EC9099AA_AS	ESC_BB1169AA	20180369	Livestock	Ovine/Goat (Caprinae)	Ovine/Goat (Caprinae)	Ovine/Goat (Caprinae)	Ovine/Goat (Caprinae)	Sheep	2017	10	3	NA	Europe	United Kingdom	Scotland			NA	NA	NA	FSS - Food Standards Scotland	Escherichia coli	PATH-SAFE project		NA	NA	NA	NA	NA						2022-08-24	2022-08-24	ESC_BB1169AA	Assembled	125	209924	5012364	Escherichia coli / Shigella;96.77%	93	14102	4.1
ESC_EC9100AA_AS	ESC_BB1170AA	20180026	Livestock	Bovine	Bovine	Bovine	Bovine	Bovine	2017	6	14	NA	Europe	United Kingdom	Scotland			NA	NA	NA	FSS - Food Standards Scotland	Escherichia coli	PATH-SAFE project		NA	NA	NA	NA	NA						2022-08-24	2022-08-24	ESC_BB1170AA	Assembled	62	185298	4970540	Escherichia coli / Shigella;94.74%	73	17762	4.1
ESC_EC9101AA_AS	ESC_BB1171AA	20180110	Livestock	Bovine	Bovine	Bovine	Bovine	Bovine	2017	8	9	NA	Europe	United Kingdom	Scotland			NA	NA	NA	FSS - Food Standards Scotland	Escherichia coli	PATH-SAFE project		NA	NA	NA	NA	NA						2022-08-24	2022-08-24	ESC_BB1171AA	Assembled	545	292918	4977401	Escherichia coli / Shigella;100.0%	67	14835	4.1
ESC_EC9102AA_AS	ESC_BB1172AA	20180236	Livestock	Ovine/Goat (Caprinae)	Ovine/Goat (Caprinae)	Ovine/Goat (Caprinae)	Ovine/Goat (Caprinae)	Sheep	2017	6	15	NA	Europe	United Kingdom	Scotland			NA	NA	NA	FSS - Food Standards Scotland	Escherichia coli	PATH-SAFE project		NA	NA	NA	NA	NA						2022-08-24	2022-08-24	ESC_BB1172AA	Assembled	553	126076	4968400	Escherichia coli / Shigella;97.4%	105	14772	4.1
ESC_FC2052AA_AS	ESC_BB2126AA	DS0016	Wild Animal	Deer (Cervidae)	Deer (Cervidae)	Deer (Cervidae)	Deer (Cervidae)	Deer	2017	9	12	NA	Europe	United Kingdom	Scotland			NA	NA	NA	FSS - Food Standards Scotland	Escherichia coli	PATH-SAFE project		NA	NA	NA	NA	NA						2022-09-02	2022-09-02	ESC_BB2126AA	Assembled	134	401115	5303162	Escherichia coli / Shigella;98.21%	96	17197	4.1
ESC_FC2053AA_AS	ESC_BB2127AA	DS0021	Wild Animal	Deer (Cervidae)	Deer (Cervidae)	Deer (Cervidae)	Deer (Cervidae)	Deer	2017	9	13	NA	Europe	United Kingdom	Scotland			NA	NA	NA	FSS - Food Standards Scotland	Escherichia coli	PATH-SAFE project		NA	NA	NA	NA	NA						2022-09-02	2022-09-02	ESC_BB2127AA	Assembled	155	110860	5290489	Escherichia coli / Shigella;100.0%	158	33697	4.1
ESC_FC2056AA_AS	ESC_BB2130AA	DS0039	Wild Animal	Deer (Cervidae)	Deer (Cervidae)	Deer (Cervidae)	Deer (Cervidae)	Deer	2017	9	22	NA	Europe	United Kingdom	Scotland			NA	NA	NA	FSS - Food Standards Scotland	Escherichia coli	PATH-SAFE project		NA	NA	NA	NA	NA						2022-09-02	2022-09-02	ESC_BB2130AA	Assembled	56	129402	5549627	Escherichia coli / Shigella;98.38%	219	60697	4.1
ESC_FC2057AA_AS	ESC_BB2131AA	DS0052	Wild Animal	Deer (Cervidae)	Deer (Cervidae)	Deer (Cervidae)	Deer (Cervidae)	Deer	2017	9	25	NA	Europe	United Kingdom	Scotland			NA	NA	NA	FSS - Food Standards Scotland	Escherichia coli	PATH-SAFE project		NA	NA	NA	NA	NA						2022-09-02	2022-09-02	ESC_BB2131AA	Assembled	86	110359	5585018	Escherichia coli / Shigella;99.35%	226	116935	4.1
ESC_FC2060AA_AS	ESC_BB2134AA	DS0087	Wild Animal	Deer (Cervidae)	Deer (Cervidae)	Deer (Cervidae)	Deer (Cervidae)	Deer	2017	9	19	NA	Europe	United Kingdom	Scotland			NA	NA	NA	FSS - Food Standards Scotland	Escherichia coli	PATH-SAFE project		NA	NA	NA	NA	NA						2022-09-02	2022-09-02	ESC_BB2134AA	Assembled	102	74515	4893495	Escherichia coli / Shigella;98.54%	188	20592	4.1
ESC_FC2062AA_AS	ESC_BB2136AA	DS0104	Wild Animal	Deer (Cervidae)	Deer (Cervidae)	Deer (Cervidae)	Deer (Cervidae)	Deer	2017	10	29	NA	Europe	United Kingdom	Scotland			NA	NA	NA	FSS - Food Standards Scotland	Escherichia coli	PATH-SAFE project		NA	NA	NA	NA	NA						2022-09-02	2022-09-02	ESC_BB2136AA	Assembled	61	78985	5414022	Escherichia coli / Shigella;100.0%	312	47009	4.1
ESC_FC2063AA_AS	ESC_BB2137AA	DS0105	Wild Animal	Deer (Cervidae)	Deer (Cervidae)	Deer (Cervidae)	Deer (Cervidae)	Deer	2017	10	1	NA	Europe	United Kingdom	Scotland			NA	NA	NA	FSS - Food Standards Scotland	Escherichia coli	PATH-SAFE project		NA	NA	NA	NA	NA						2022-09-02	2022-09-02	ESC_BB2137AA	Assembled	87	160289	5726086	Escherichia coli / Shigella;98.3%	195	36755	4.1
ESC_FC2064AA_AS	ESC_BB2138AA	DS0107	Wild Animal	Deer (Cervidae)	Deer (Cervidae)	Deer (Cervidae)	Deer (Cervidae)	Deer	2017	10	2	NA	Europe	United Kingdom	Scotland			NA	NA	NA	FSS - Food Standards Scotland	Escherichia coli	PATH-SAFE project		NA	NA	NA	NA	NA						2022-09-02	2022-09-02	ESC_BB2138AA	Assembled	123	142971	5075565	Escherichia coli / Shigella;100.0%	85	9128	4.1
ESC_FC2065AA_AS	ESC_BB2139AA	DS0110	Wild Animal	Deer (Cervidae)	Deer (Cervidae)	Deer (Cervidae)	Deer (Cervidae)	Deer	2017	9	28	NA	Europe	United Kingdom	Scotland			NA	NA	NA	FSS - Food Standards Scotland	Escherichia coli	PATH-SAFE project		NA	NA	NA	NA	NA						2022-09-02	2022-09-02	ESC_BB2139AA	Assembled	80	114725	4763434	Escherichia coli / Shigella;97.52%	122	17154	4.1
ESC_FC2066AA_AS	ESC_BB2140AA	DS0118	Wild Animal	Deer (Cervidae)	Deer (Cervidae)	Deer (Cervidae)	Deer (Cervidae)	Deer	2017	9	29	NA	Europe	United Kingdom	Scotland			NA	NA	NA	FSS - Food Standards Scotland	Escherichia coli	PATH-SAFE project		NA	NA	NA	NA	NA						2022-09-02	2022-09-02	ESC_BB2140AA	Assembled	59	326428	5204421	Escherichia coli / Shigella;100.0%	121	96759	4.1
ESC_FC2067AA_AS	ESC_BB2141AA	DS0130	Wild Animal	Deer (Cervidae)	Deer (Cervidae)	Deer (Cervidae)	Deer (Cervidae)	Deer	2017	10	5	NA	Europe	United Kingdom	Scotland			NA	NA	NA	FSS - Food Standards Scotland	Escherichia coli	PATH-SAFE project		NA	NA	NA	NA	NA						2022-09-02	2022-09-02	ESC_BB2141AA	Assembled	106	765539	5131897	Escherichia coli / Shigella;96.0%	51	7692	4.1
ESC_FC2068AA_AS	ESC_BB2142AA	DS0133	Wild Animal	Deer (Cervidae)	Deer (Cervidae)	Deer (Cervidae)	Deer (Cervidae)	Deer	2017	10	5	NA	Europe	United Kingdom	Scotland			NA	NA	NA	FSS - Food Standards Scotland	Escherichia coli	PATH-SAFE project		NA	NA	NA	NA	NA						2022-09-02	2022-09-02	ESC_BB2142AA	Assembled	75	211379	4951786	Escherichia coli / Shigella;98.08%	81	12576	4.1
ESC_FC2069AA_AS	ESC_BB2143AA	DS0164	Wild Animal	Deer (Cervidae)	Deer (Cervidae)	Deer (Cervidae)	Deer (Cervidae)	Deer	2017	10	10	NA	Europe	United Kingdom	Scotland			NA	NA	NA	FSS - Food Standards Scotland	Escherichia coli	PATH-SAFE project		NA	NA	NA	NA	NA						2022-09-02	2022-09-02	ESC_BB2143AA	Assembled	184	127870	5392552	Escherichia coli / Shigella;100.0%	258	105403	4.1
ESC_FC2070AA_AS	ESC_BB2144AA	DS0169	Wild Animal	Deer (Cervidae)	Deer (Cervidae)	Deer (Cervidae)	Deer (Cervidae)	Deer	2017	10	7	NA	Europe	United Kingdom	Scotland			NA	NA	NA	FSS - Food Standards Scotland	Escherichia coli	PATH-SAFE project		NA	NA	NA	NA	NA						2022-09-02	2022-09-02	ESC_BB2144AA	Assembled	64	196435	5249344	Escherichia coli / Shigella;98.41%	85	17466	4.1
ESC_FC2071AA_AS	ESC_BB2145AA	DS0178	Wild Animal	Deer (Cervidae)	Deer (Cervidae)	Deer (Cervidae)	Deer (Cervidae)	Deer	2017	10	7	NA	Europe	United Kingdom	Scotland			NA	NA	NA	FSS - Food Standards Scotland	Escherichia coli	PATH-SAFE project		NA	NA	NA	NA	NA						2022-09-02	2022-09-02	ESC_BB2145AA	Assembled	100	127126	4938894	Escherichia coli / Shigella;100.0%	82	15358	4.1
ESC_FC2072AA_AS	ESC_BB2146AA	DS0181	Wild Animal	Deer (Cervidae)	Deer (Cervidae)	Deer (Cervidae)	Deer (Cervidae)	Deer	2017	10	11	NA	Europe	United Kingdom	Scotland			NA	NA	NA	FSS - Food Standards Scotland	Escherichia coli	PATH-SAFE project		NA	NA	NA	NA	NA						2022-09-02	2022-09-02	ESC_BB2146AA	Assembled	73	163626	5397377	Escherichia coli / Shigella;100.0%	170	47873	4.1
ESC_FC2073AA_AS	ESC_BB2147AA	DS0191	Wild Animal	Deer (Cervidae)	Deer (Cervidae)	Deer (Cervidae)	Deer (Cervidae)	Deer	2017	10	11	NA	Europe	United Kingdom	Scotland			NA	NA	NA	FSS - Food Standards Scotland	Escherichia coli	PATH-SAFE project		NA	NA	NA	NA	NA						2022-09-02	2022-09-02	ESC_BB2147AA	Assembled	93	193626	5267881	Escherichia coli / Shigella;97.23%	114	14170	4.1
ESC_FC2074AA_AS	ESC_BB2148AA	DS0197	Wild Animal	Deer (Cervidae)	Deer (Cervidae)	Deer (Cervidae)	Deer (Cervidae)	Deer	2017	10	9	NA	Europe	United Kingdom	Scotland			NA	NA	NA	FSS - Food Standards Scotland	Escherichia coli	PATH-SAFE project		NA	NA	NA	NA	NA						2022-09-02	2022-09-02	ESC_BB2148AA	Assembled	96	150091	5301938	Escherichia coli / Shigella;97.54%	122	15056	4.1
ESC_FC2077AA_AS	ESC_BB2151AA	DS0226	Wild Animal	Deer (Cervidae)	Deer (Cervidae)	Deer (Cervidae)	Deer (Cervidae)	Deer	2017	10	14	NA	Europe	United Kingdom	Scotland			NA	NA	NA	FSS - Food Standards Scotland	Escherichia coli	PATH-SAFE project		NA	NA	NA	NA	NA						2022-09-02	2022-09-02	ESC_BB2151AA	Assembled	89	173821	5343024	Escherichia coli / Shigella;100.0%	171	27088	4.1
ESC_FC2078AA_AS	ESC_BB2152AA	DS0232	Wild Animal	Deer (Cervidae)	Deer (Cervidae)	Deer (Cervidae)	Deer (Cervidae)	Deer	2017	10	13	NA	Europe	United Kingdom	Scotland			NA	NA	NA	FSS - Food Standards Scotland	Escherichia coli	PATH-SAFE project		NA	NA	NA	NA	NA						2022-09-02	2022-09-02	ESC_BB2152AA	Assembled	120	168222	5134687	Escherichia coli / Shigella;98.8%	108	11552	4.1
ESC_FC2080AA_AS	ESC_BB2154AA	DS0237	Wild Animal	Deer (Cervidae)	Deer (Cervidae)	Deer (Cervidae)	Deer (Cervidae)	Deer	2017	10	17	NA	Europe	United Kingdom	Scotland			NA	NA	NA	FSS - Food Standards Scotland	Escherichia coli	PATH-SAFE project		NA	NA	NA	NA	NA						2022-09-02	2022-09-02	ESC_BB2154AA	Assembled	92	192192	5201506	Escherichia coli / Shigella;98.68%	131	24861	4.1
ESC_FC2084AA_AS	ESC_BB2160AA	DS0266	Wild Animal	Deer (Cervidae)	Deer (Cervidae)	Deer (Cervidae)	Deer (Cervidae)	Deer	2017	10	18	NA	Europe	United Kingdom	Scotland			NA	NA	NA	FSS - Food Standards Scotland	Escherichia coli	PATH-SAFE project		NA	NA	NA	NA	NA						2022-09-02	2022-09-02	ESC_BB2160AA	Assembled	95	371048	5419589	Escherichia coli / Shigella;94.1%	164	32569	4.1
ESC_FC2085AA_AS	ESC_BB2161AA	DS0269	Wild Animal	Deer (Cervidae)	Deer (Cervidae)	Deer (Cervidae)	Deer (Cervidae)	Deer	2017	10	17	NA	Europe	United Kingdom	Scotland			NA	NA	NA	FSS - Food Standards Scotland	Escherichia coli	PATH-SAFE project		NA	NA	NA	NA	NA						2022-09-02	2022-09-02	ESC_BB2161AA	Assembled	130	2691507	5164546	Escherichia coli / Shigella;100.0%	36	27638	4.1
ESC_FC2090AA_AS	ESC_BB2166AA	DS0308	Wild Animal	Deer (Cervidae)	Deer (Cervidae)	Deer (Cervidae)	Deer (Cervidae)	Deer	2017	10	23	NA	Europe	United Kingdom	Scotland			NA	NA	NA	FSS - Food Standards Scotland	Escherichia coli	PATH-SAFE project		NA	NA	NA	NA	NA						2022-09-02	2022-09-02	ESC_BB2166AA	Assembled	161	200502	5484380	Escherichia coli / Shigella;99.04%	192	87658	4.1
ESC_FC2092AA_AS	ESC_BB2168AA	DS0313	Wild Animal	Deer (Cervidae)	Deer (Cervidae)	Deer (Cervidae)	Deer (Cervidae)	Deer	2017	10	20	NA	Europe	United Kingdom	Scotland			NA	NA	NA	FSS - Food Standards Scotland	Escherichia coli	PATH-SAFE project		NA	NA	NA	NA	NA						2022-09-02	2022-09-02	ESC_BB2168AA	Assembled	94	268450	5352731	Escherichia coli / Shigella;100.0%	75	52320	4.1
ESC_FC2093AA_AS	ESC_BB2169AA	DS0314	Wild Animal	Deer (Cervidae)	Deer (Cervidae)	Deer (Cervidae)	Deer (Cervidae)	Deer	2017	10	24	NA	Europe	United Kingdom	Scotland			NA	NA	NA	FSS - Food Standards Scotland	Escherichia coli	PATH-SAFE project		NA	NA	NA	NA	NA						2022-09-02	2022-09-02	ESC_BB2169AA	Assembled	105	363129	5163127	Escherichia coli / Shigella;97.96%	74	19807	4.1
ESC_FC2094AA_AS	ESC_BB2170AA	DS0319	Wild Animal	Deer (Cervidae)	Deer (Cervidae)	Deer (Cervidae)	Deer (Cervidae)	Deer	2017	10	23	NA	Europe	United Kingdom	Scotland			NA	NA	NA	FSS - Food Standards Scotland	Escherichia coli	PATH-SAFE project		NA	NA	NA	NA	NA						2022-09-02	2022-09-02	ESC_BB2170AA	Assembled	115	400610	5269631	Escherichia coli / Shigella;96.43%	42	50077	4.1
ESC_FC2095AA_AS	ESC_BB2171AA	DS0331	Wild Animal	Deer (Cervidae)	Deer (Cervidae)	Deer (Cervidae)	Deer (Cervidae)	Deer	2017	10	24	NA	Europe	United Kingdom	Scotland			NA	NA	NA	FSS - Food Standards Scotland	Escherichia coli	PATH-SAFE project		NA	NA	NA	NA	NA						2022-09-02	2022-09-02	ESC_BB2171AA	Assembled	87	376843	4918119	Escherichia coli / Shigella;97.3%	61	7740	4.1
ESC_FC2096AA_AS	ESC_BB2172AA	DS0335	Wild Animal	Deer (Cervidae)	Deer (Cervidae)	Deer (Cervidae)	Deer (Cervidae)	Deer	2017	10	24	NA	Europe	United Kingdom	Scotland			NA	NA	NA	FSS - Food Standards Scotland	Escherichia coli	PATH-SAFE project		NA	NA	NA	NA	NA						2022-09-02	2022-09-02	ESC_BB2172AA	Assembled	116	568924	5047310	Escherichia coli / Shigella;96.88%	45	10850	4.1
ESC_FC2097AA_AS	ESC_BB2173AA	DS0339	Wild Animal	Deer (Cervidae)	Deer (Cervidae)	Deer (Cervidae)	Deer (Cervidae)	Deer	2017	10	26	NA	Europe	United Kingdom	Scotland			NA	NA	NA	FSS - Food Standards Scotland	Escherichia coli	PATH-SAFE project		NA	NA	NA	NA	NA						2022-09-02	2022-09-02	ESC_BB2173AA	Assembled	97	294468	5329295	Escherichia coli / Shigella;100.0%	83	11991	4.1
ESC_FC2098AA_AS	ESC_BB2174AA	DS0345	Wild Animal	Deer (Cervidae)	Deer (Cervidae)	Deer (Cervidae)	Deer (Cervidae)	Deer	2017	10	24	NA	Europe	United Kingdom	Scotland			NA	NA	NA	FSS - Food Standards Scotland	Escherichia coli	PATH-SAFE project		NA	NA	NA	NA	NA						2022-09-02	2022-09-02	ESC_BB2174AA	Assembled	128	206736	5475731	Escherichia coli / Shigella;97.77%	214	110798	4.1
ESC_FC2099AA_AS	ESC_BB2175AA	DS0346	Wild Animal	Deer (Cervidae)	Deer (Cervidae)	Deer (Cervidae)	Deer (Cervidae)	Deer	2017	10	24	NA	Europe	United Kingdom	Scotland			NA	NA	NA	FSS - Food Standards Scotland	Escherichia coli	PATH-SAFE project		NA	NA	NA	NA	NA						2022-09-02	2022-09-02	ESC_BB2175AA	Assembled	127	349674	5350676	Escherichia coli / Shigella;98.28%	84	14900	4.1
ESC_FC2637AA_AS	ESC_BB2701AA	DS0353	Wild Animal	Deer (Cervidae)	Deer (Cervidae)	Deer (Cervidae)	Deer (Cervidae)	Deer	2017	10	25	NA	Europe	United Kingdom	Scotland			NA	NA	NA	FSS - Food Standards Scotland	Escherichia coli	PATH-SAFE project		NA	NA	NA	NA	NA						2022-09-05	2022-09-05	ESC_BB2701AA	Assembled	90	212101	5406339	Escherichia coli / Shigella;98.89%	148	112839	4.1
ESC_FC2638AA_AS	ESC_BB2702AA	DS0354	Wild Animal	Deer (Cervidae)	Deer (Cervidae)	Deer (Cervidae)	Deer (Cervidae)	Deer	2017	10	26	NA	Europe	United Kingdom	Scotland			NA	NA	NA	FSS - Food Standards Scotland	Escherichia coli	PATH-SAFE project		NA	NA	NA	NA	NA						2022-09-05	2022-09-05	ESC_BB2702AA	Assembled	109	457367	5377806	Escherichia coli / Shigella;100.0%	118	12356	4.1
ESC_FC2640AA_AS	ESC_BB2704AA	DS0356	Wild Animal	Deer (Cervidae)	Deer (Cervidae)	Deer (Cervidae)	Deer (Cervidae)	Deer	2017	10	25	NA	Europe	United Kingdom	Scotland			NA	NA	NA	FSS - Food Standards Scotland	Escherichia coli	PATH-SAFE project		NA	NA	NA	NA	NA						2022-09-05	2022-09-05	ESC_BB2704AA	Assembled	105	214378	5463083	Escherichia coli / Shigella;98.34%	177	58530	4.1
ESC_FC2641AA_AS	ESC_BB2705AA	DS0358	Wild Animal	Deer (Cervidae)	Deer (Cervidae)	Deer (Cervidae)	Deer (Cervidae)	Deer	2017	10	30	NA	Europe	United Kingdom	Scotland			NA	NA	NA	FSS - Food Standards Scotland	Escherichia coli	PATH-SAFE project		NA	NA	NA	NA	NA						2022-09-05	2022-09-05	ESC_BB2705AA	Assembled	189	341935	5323709	Escherichia coli / Shigella;97.67%	55	7916	4.1
ESC_FC2645AA_AS	ESC_BB2709AA	DS0369	Wild Animal	Deer (Cervidae)	Deer (Cervidae)	Deer (Cervidae)	Deer (Cervidae)	Deer	2017	10	30	NA	Europe	United Kingdom	Scotland			NA	NA	NA	FSS - Food Standards Scotland	Escherichia coli	PATH-SAFE project		NA	NA	NA	NA	NA						2022-09-05	2022-09-05	ESC_BB2709AA	Assembled	103	144822	5379646	Escherichia coli / Shigella;97.06%	164	116845	4.1
ESC_FC2646AA_AS	ESC_BB2710AA	DS0375	Wild Animal	Deer (Cervidae)	Deer (Cervidae)	Deer (Cervidae)	Deer (Cervidae)	Deer	2017	11	1	NA	Europe	United Kingdom	Scotland			NA	NA	NA	FSS - Food Standards Scotland	Escherichia coli	PATH-SAFE project		NA	NA	NA	NA	NA						2022-09-05	2022-09-05	ESC_BB2710AA	Assembled	62	160068	5063942	Escherichia coli / Shigella;97.44%	101	27840	4.1
ESC_FC2647AA_AS	ESC_BB2711AA	DS0379	Wild Animal	Deer (Cervidae)	Deer (Cervidae)	Deer (Cervidae)	Deer (Cervidae)	Deer	2017	11	1	NA	Europe	United Kingdom	Scotland			NA	NA	NA	FSS - Food Standards Scotland	Escherichia coli	PATH-SAFE project		NA	NA	NA	NA	NA						2022-09-05	2022-09-05	ESC_BB2711AA	Assembled	59	153126	5457226	Escherichia coli / Shigella;99.19%	204	74682	4.1
ESC_FC2650AA_AS	ESC_BB2714AA	DS0380	Wild Animal	Deer (Cervidae)	Deer (Cervidae)	Deer (Cervidae)	Deer (Cervidae)	Deer	2017	10	31	NA	Europe	United Kingdom	Scotland			NA	NA	NA	FSS - Food Standards Scotland	Escherichia coli	PATH-SAFE project		NA	NA	NA	NA	NA						2022-09-05	2022-09-05	ESC_BB2714AA	Assembled	150	223678	5282863	Escherichia coli / Shigella;98.15%	78	61151	4.1
ESC_FC2652AA_AS	ESC_BB2716AA	DS0395	Wild Animal	Deer (Cervidae)	Deer (Cervidae)	Deer (Cervidae)	Deer (Cervidae)	Deer	2017	11	8	NA	Europe	United Kingdom	Scotland			NA	NA	NA	FSS - Food Standards Scotland	Escherichia coli	PATH-SAFE project		NA	NA	NA	NA	NA						2022-09-05	2022-09-05	ESC_BB2716AA	Assembled	160	238835	5089432	Escherichia coli / Shigella;98.55%	97	71748	4.1
ESC_FC2657AA_AS	ESC_BB2721AA	DS0419	Wild Animal	Deer (Cervidae)	Deer (Cervidae)	Deer (Cervidae)	Deer (Cervidae)	Deer	2017	11	8	NA	Europe	United Kingdom	Scotland			NA	NA	NA	FSS - Food Standards Scotland	Escherichia coli	PATH-SAFE project		NA	NA	NA	NA	NA						2022-09-05	2022-09-05	ESC_BB2721AA	Assembled	114	196357	5314961	Escherichia coli / Shigella;97.4%	112	10753	4.1
ESC_FC2659AA_AS	ESC_BB2723AA	DS0420	Wild Animal	Deer (Cervidae)	Deer (Cervidae)	Deer (Cervidae)	Deer (Cervidae)	Deer	2017	11	9	NA	Europe	United Kingdom	Scotland			NA	NA	NA	FSS - Food Standards Scotland	Escherichia coli	PATH-SAFE project		NA	NA	NA	NA	NA						2022-09-05	2022-09-05	ESC_BB2723AA	Assembled	69	397505	4909582	Escherichia coli / Shigella;93.11%	39	46443	4.1
ESC_FC2664AA_AS	ESC_BB2728AA	DS0433	Wild Animal	Deer (Cervidae)	Deer (Cervidae)	Deer (Cervidae)	Deer (Cervidae)	Deer	2017	11	10	NA	Europe	United Kingdom	Scotland			NA	NA	NA	FSS - Food Standards Scotland	Escherichia coli	PATH-SAFE project		NA	NA	NA	NA	NA						2022-09-05	2022-09-05	ESC_BB2728AA	Assembled	157	133545	5242185	Escherichia coli / Shigella;98.21%	164	48247	4.1
ESC_FC2669AA_AS	ESC_BB2733AA	DS0435	Wild Animal	Deer (Cervidae)	Deer (Cervidae)	Deer (Cervidae)	Deer (Cervidae)	Deer	2017	11	11	NA	Europe	United Kingdom	Scotland			NA	NA	NA	FSS - Food Standards Scotland	Escherichia coli	PATH-SAFE project		NA	NA	NA	NA	NA						2022-09-05	2022-09-05	ESC_BB2733AA	Assembled	74	292446	5351465	Escherichia coli / Shigella;100.0%	65	15301	4.1
ESC_FC2670AA_AS	ESC_BB2734AA	DS0440	Wild Animal	Deer (Cervidae)	Deer (Cervidae)	Deer (Cervidae)	Deer (Cervidae)	Deer	2017	11	13	NA	Europe	United Kingdom	Scotland			NA	NA	NA	FSS - Food Standards Scotland	Escherichia coli	PATH-SAFE project		NA	NA	NA	NA	NA						2022-09-05	2022-09-05	ESC_BB2734AA	Assembled	62	335195	5258516	Escherichia coli / Shigella;97.56%	123	71185	4.1
ESC_FC2682AA_AS	ESC_BB2746AA	DS0442	Wild Animal	Deer (Cervidae)	Deer (Cervidae)	Deer (Cervidae)	Deer (Cervidae)	Deer	2017	11	13	NA	Europe	United Kingdom	Scotland			NA	NA	NA	FSS - Food Standards Scotland	Escherichia coli	PATH-SAFE project		NA	NA	NA	NA	NA						2022-09-05	2022-09-05	ESC_BB2746AA	Assembled	102	102777	5594783	Escherichia coli / Shigella;98.63%	230	108878	4.1
ESC_FC2683AA_AS	ESC_BB2747AA	DS0443	Wild Animal	Deer (Cervidae)	Deer (Cervidae)	Deer (Cervidae)	Deer (Cervidae)	Deer	2017	11	10	NA	Europe	United Kingdom	Scotland			NA	NA	NA	FSS - Food Standards Scotland	Escherichia coli	PATH-SAFE project		NA	NA	NA	NA	NA						2022-09-05	2022-09-05	ESC_BB2747AA	Assembled	82	128513	4868474	Escherichia coli / Shigella;97.47%	106	14379	4.1
ESC_FC2685AA_AS	ESC_BB2749AA	DS0451	Wild Animal	Deer (Cervidae)	Deer (Cervidae)	Deer (Cervidae)	Deer (Cervidae)	Deer	2017	11	13	NA	Europe	United Kingdom	Scotland			NA	NA	NA	FSS - Food Standards Scotland	Escherichia coli	PATH-SAFE project		NA	NA	NA	NA	NA						2022-09-05	2022-09-05	ESC_BB2749AA	Assembled	198	376923	5389981	Escherichia coli / Shigella;100.0%	64	24470	4.1
ESC_FC2687AA_AS	ESC_BB2751AA	DS0462	Wild Animal	Deer (Cervidae)	Deer (Cervidae)	Deer (Cervidae)	Deer (Cervidae)	Deer	2017	11	14	NA	Europe	United Kingdom	Scotland			NA	NA	NA	FSS - Food Standards Scotland	Escherichia coli	PATH-SAFE project		NA	NA	NA	NA	NA						2022-09-05	2022-09-05	ESC_BB2751AA	Assembled	127	195343	5292935	Escherichia coli / Shigella;98.86%	119	50661	4.1
ESC_FC2688AA_AS	ESC_BB2752AA	DS0479	Wild Animal	Deer (Cervidae)	Deer (Cervidae)	Deer (Cervidae)	Deer (Cervidae)	Deer	2017	11	11	NA	Europe	United Kingdom	Scotland			NA	NA	NA	FSS - Food Standards Scotland	Escherichia coli	PATH-SAFE project		NA	NA	NA	NA	NA						2022-09-05	2022-09-05	ESC_BB2752AA	Assembled	117	95738	4992681	Escherichia coli / Shigella;97.84%	170	53964	4.1
ESC_FC2689AA_AS	ESC_BB2753AA	DS0481	Wild Animal	Deer (Cervidae)	Deer (Cervidae)	Deer (Cervidae)	Deer (Cervidae)	Deer	2017	11	15	NA	Europe	United Kingdom	Scotland			NA	NA	NA	FSS - Food Standards Scotland	Escherichia coli	PATH-SAFE project		NA	NA	NA	NA	NA						2022-09-05	2022-09-05	ESC_BB2753AA	Assembled	132	241269	5378498	Escherichia coli / Shigella;100.0%	128	34504	4.1
ESC_FC2690AA_AS	ESC_BB2754AA	DS0486	Wild Animal	Deer (Cervidae)	Deer (Cervidae)	Deer (Cervidae)	Deer (Cervidae)	Deer	2017	11	16	NA	Europe	United Kingdom	Scotland			NA	NA	NA	FSS - Food Standards Scotland	Escherichia coli	PATH-SAFE project		NA	NA	NA	NA	NA						2022-09-05	2022-09-05	ESC_BB2754AA	Assembled	125	199252	5333869	Escherichia coli / Shigella;96.92%	84	67189	4.1
ESC_FC2691AA_AS	ESC_BB2755AA	DS0493	Wild Animal	Deer (Cervidae)	Deer (Cervidae)	Deer (Cervidae)	Deer (Cervidae)	Deer	2017	11	18	NA	Europe	United Kingdom	Scotland			NA	NA	NA	FSS - Food Standards Scotland	Escherichia coli	PATH-SAFE project		NA	NA	NA	NA	NA						2022-09-05	2022-09-05	ESC_BB2755AA	Assembled	81	485680	5278124	Escherichia coli / Shigella;100.0%	46	10543	4.1
ESC_FC2692AA_AS	ESC_BB2756AA	DS0497	Wild Animal	Deer (Cervidae)	Deer (Cervidae)	Deer (Cervidae)	Deer (Cervidae)	Deer	2017	11	21	NA	Europe	United Kingdom	Scotland			NA	NA	NA	FSS - Food Standards Scotland	Escherichia coli	PATH-SAFE project		NA	NA	NA	NA	NA						2022-09-05	2022-09-05	ESC_BB2756AA	Assembled	90	263024	5758054	Escherichia coli / Shigella;99.32%	248	41820	4.1
ESC_FC2694AA_AS	ESC_BB2758AA	DS0521	Wild Animal	Deer (Cervidae)	Deer (Cervidae)	Deer (Cervidae)	Deer (Cervidae)	Deer	2017	11	21	NA	Europe	United Kingdom	Scotland			NA	NA	NA	FSS - Food Standards Scotland	Escherichia coli	PATH-SAFE project		NA	NA	NA	NA	NA						2022-09-05	2022-09-05	ESC_BB2758AA	Assembled	77	169202	5462108	Escherichia coli / Shigella;100.0%	171	47894	4.1
ESC_FC2695AA_AS	ESC_BB2759AA	DS0523	Wild Animal	Deer (Cervidae)	Deer (Cervidae)	Deer (Cervidae)	Deer (Cervidae)	Deer	2017	11	24	NA	Europe	United Kingdom	Scotland			NA	NA	NA	FSS - Food Standards Scotland	Escherichia coli	PATH-SAFE project		NA	NA	NA	NA	NA						2022-09-05	2022-09-05	ESC_BB2759AA	Assembled	118	232161	5186145	Escherichia coli / Shigella;98.63%	95	89337	4.1
ESC_FC2696AA_AS	ESC_BB2760AA	DS0525	Wild Animal	Deer (Cervidae)	Deer (Cervidae)	Deer (Cervidae)	Deer (Cervidae)	Deer	2017	11	24	NA	Europe	United Kingdom	Scotland			NA	NA	NA	FSS - Food Standards Scotland	Escherichia coli	PATH-SAFE project		NA	NA	NA	NA	NA						2022-09-05	2022-09-05	ESC_BB2760AA	Assembled	119	119828	5161349	Escherichia coli / Shigella;98.44%	222	44642	4.1
ESC_FC2697AA_AS	ESC_BB2761AA	DS0530	Wild Animal	Deer (Cervidae)	Deer (Cervidae)	Deer (Cervidae)	Deer (Cervidae)	Deer	2017	11	29	NA	Europe	United Kingdom	Scotland			NA	NA	NA	FSS - Food Standards Scotland	Escherichia coli	PATH-SAFE project		NA	NA	NA	NA	NA						2022-09-05	2022-09-05	ESC_BB2761AA	Assembled	149	146388	4937334	Escherichia coli / Shigella;100.0%	96	9738	4.1
ESC_FC2699AA_AS	ESC_BB2763AA	DS0535	Wild Animal	Deer (Cervidae)	Deer (Cervidae)	Deer (Cervidae)	Deer (Cervidae)	Deer	2017	11	28	NA	Europe	United Kingdom	Scotland			NA	NA	NA	FSS - Food Standards Scotland	Escherichia coli	PATH-SAFE project		NA	NA	NA	NA	NA						2022-09-05	2022-09-05	ESC_BB2763AA	Assembled	95	180141	5536694	Escherichia coli / Shigella;98.95%	160	21332	4.1
ESC_FC2700AA_AS	ESC_BB2764AA	DS0542	Wild Animal	Deer (Cervidae)	Deer (Cervidae)	Deer (Cervidae)	Deer (Cervidae)	Deer	2017	11	27	NA	Europe	United Kingdom	Scotland			NA	NA	NA	FSS - Food Standards Scotland	Escherichia coli	PATH-SAFE project		NA	NA	NA	NA	NA						2022-09-05	2022-09-05	ESC_BB2764AA	Assembled	72	225140	5289061	Escherichia coli / Shigella;96.08%	81	21326	4.1
ESC_FC2701AA_AS	ESC_BB2765AA	DS0543	Wild Animal	Deer (Cervidae)	Deer (Cervidae)	Deer (Cervidae)	Deer (Cervidae)	Deer	2017	12	1	NA	Europe	United Kingdom	Scotland			NA	NA	NA	FSS - Food Standards Scotland	Escherichia coli	PATH-SAFE project		NA	NA	NA	NA	NA						2022-09-05	2022-09-05	ESC_BB2765AA	Assembled	93	175705	5315629	Escherichia coli / Shigella;98.36%	91	53806	4.1
ESC_FC2703AA_AS	ESC_BB2767AA	DS0175	Wild Animal	Deer (Cervidae)	Deer (Cervidae)	Deer (Cervidae)	Deer (Cervidae)	Deer	2017	10	11	NA	Europe	United Kingdom	Scotland			NA	NA	NA	FSS - Food Standards Scotland	Escherichia coli	PATH-SAFE project		NA	NA	NA	NA	NA						2022-09-05	2022-09-05	ESC_BB2767AA	Assembled	66	368938	4896679	Escherichia coli / Shigella;97.78%	68	11446	4.1
ESC_FC2705AA_AS	ESC_BB2769AA	DS0547	Wild Animal	Deer (Cervidae)	Deer (Cervidae)	Deer (Cervidae)	Deer (Cervidae)	Deer	2017	12	1	NA	Europe	United Kingdom	Scotland			NA	NA	NA	FSS - Food Standards Scotland	Escherichia coli	PATH-SAFE project		NA	NA	NA	NA	NA						2022-09-05	2022-09-05	ESC_BB2769AA	Assembled	144	515020	5394254	Escherichia coli / Shigella;96.97%	46	81665	4.1
ESC_FC2707AA_AS	ESC_BB2771AA	DS0551	Wild Animal	Deer (Cervidae)	Deer (Cervidae)	Deer (Cervidae)	Deer (Cervidae)	Deer	2017	12	1	NA	Europe	United Kingdom	Scotland			NA	NA	NA	FSS - Food Standards Scotland	Escherichia coli	PATH-SAFE project		NA	NA	NA	NA	NA						2022-09-05	2022-09-05	ESC_BB2771AA	Assembled	140	172488	5253062	Escherichia coli / Shigella;97.25%	163	43672	4.1
ESC_FC2716AA_AS	ESC_BB2780AA	DS0552	Wild Animal	Deer (Cervidae)	Deer (Cervidae)	Deer (Cervidae)	Deer (Cervidae)	Deer	2017	12	1	NA	Europe	United Kingdom	Scotland			NA	NA	NA	FSS - Food Standards Scotland	Escherichia coli	PATH-SAFE project		NA	NA	NA	NA	NA						2022-09-05	2022-09-05	ESC_BB2780AA	Assembled	126	315045	5076506	Escherichia coli / Shigella;100.0%	76	9653	4.1
ESC_FC2719AA_AS	ESC_BB2783AA	DS0553	Wild Animal	Deer (Cervidae)	Deer (Cervidae)	Deer (Cervidae)	Deer (Cervidae)	Deer	2017	11	22	NA	Europe	United Kingdom	Scotland			NA	NA	NA	FSS - Food Standards Scotland	Escherichia coli	PATH-SAFE project		NA	NA	NA	NA	NA						2022-09-05	2022-09-05	ESC_BB2783AA	Assembled	162	523403	5297132	Escherichia coli / Shigella;96.55%	44	48855	4.1
ESC_FC2723AA_AS	ESC_BB2787AA	DS0565	Wild Animal	Deer (Cervidae)	Deer (Cervidae)	Deer (Cervidae)	Deer (Cervidae)	Deer	2017	11	27	NA	Europe	United Kingdom	Scotland			NA	NA	NA	FSS - Food Standards Scotland	Escherichia coli	PATH-SAFE project		NA	NA	NA	NA	NA						2022-09-05	2022-09-05	ESC_BB2787AA	Assembled	158	2649736	5281316	Escherichia coli / Shigella;96.0%	29	12235	4.1
ESC_FC2724AA_AS	ESC_BB2788AA	DS0571	Wild Animal	Deer (Cervidae)	Deer (Cervidae)	Deer (Cervidae)	Deer (Cervidae)	Deer	2017	12	2	NA	Europe	United Kingdom	Scotland			NA	NA	NA	FSS - Food Standards Scotland	Escherichia coli	PATH-SAFE project		NA	NA	NA	NA	NA						2022-09-05	2022-09-05	ESC_BB2788AA	Assembled	147	146298	5362265	Escherichia coli / Shigella;98.98%	156	45464	4.1
ESC_FC2725AA_AS	ESC_BB2789AA	DS0586	Wild Animal	Deer (Cervidae)	Deer (Cervidae)	Deer (Cervidae)	Deer (Cervidae)	Deer	2017	12	8	NA	Europe	United Kingdom	Scotland			NA	NA	NA	FSS - Food Standards Scotland	Escherichia coli	PATH-SAFE project		NA	NA	NA	NA	NA						2022-09-05	2022-09-05	ESC_BB2789AA	Assembled	122	287765	5410702	Escherichia coli / Shigella;98.91%	153	25623	4.1
ESC_FC2726AA_AS	ESC_BB2790AA	DS0587	Wild Animal	Deer (Cervidae)	Deer (Cervidae)	Deer (Cervidae)	Deer (Cervidae)	Deer	2017	12	8	NA	Europe	United Kingdom	Scotland			NA	NA	NA	FSS - Food Standards Scotland	Escherichia coli	PATH-SAFE project		NA	NA	NA	NA	NA						2022-09-05	2022-09-05	ESC_BB2790AA	Assembled	134	71105	5194189	Escherichia coli / Shigella;97.22%	246	54309	4.1
ESC_FC2727AA_AS	ESC_BB2791AA	DS0589	Wild Animal	Deer (Cervidae)	Deer (Cervidae)	Deer (Cervidae)	Deer (Cervidae)	Deer	2017	12	7	NA	Europe	United Kingdom	Scotland			NA	NA	NA	FSS - Food Standards Scotland	Escherichia coli	PATH-SAFE project		NA	NA	NA	NA	NA						2022-09-05	2022-09-05	ESC_BB2791AA	Assembled	139	257438	5375803	Escherichia coli / Shigella;95.0%	82	22016	4.1
ESC_FC2728AA_AS	ESC_BB2792AA	DS0600	Wild Animal	Deer (Cervidae)	Deer (Cervidae)	Deer (Cervidae)	Deer (Cervidae)	Deer	2017	12	10	NA	Europe	United Kingdom	Scotland			NA	NA	NA	FSS - Food Standards Scotland	Escherichia coli	PATH-SAFE project		NA	NA	NA	NA	NA						2022-09-05	2022-09-05	ESC_BB2792AA	Assembled	142	192506	5536992	Escherichia coli / Shigella;100.0%	180	90090	4.1
ESC_FC2729AA_AS	ESC_BB2793AA	DS0603	Wild Animal	Deer (Cervidae)	Deer (Cervidae)	Deer (Cervidae)	Deer (Cervidae)	Deer	2017	12	9	NA	Europe	United Kingdom	Scotland			NA	NA	NA	FSS - Food Standards Scotland	Escherichia coli	PATH-SAFE project		NA	NA	NA	NA	NA						2022-09-05	2022-09-05	ESC_BB2793AA	Assembled	139	141900	5266135	Escherichia coli / Shigella;99.07%	160	69671	4.1
ESC_FC2731AA_AS	ESC_BB2795AA	DS0605	Wild Animal	Deer (Cervidae)	Deer (Cervidae)	Deer (Cervidae)	Deer (Cervidae)	Deer	2017	12	11	NA	Europe	United Kingdom	Scotland			NA	NA	NA	FSS - Food Standards Scotland	Escherichia coli	PATH-SAFE project		NA	NA	NA	NA	NA						2022-09-05	2022-09-05	ESC_BB2795AA	Assembled	187	185588	5034205	Escherichia coli / Shigella;100.0%	100	37122	4.1
ESC_FC2732AA_AS	ESC_BB2796AA	DS0608	Wild Animal	Deer (Cervidae)	Deer (Cervidae)	Deer (Cervidae)	Deer (Cervidae)	Deer	2017	12	11	NA	Europe	United Kingdom	Scotland			NA	NA	NA	FSS - Food Standards Scotland	Escherichia coli	PATH-SAFE project		NA	NA	NA	NA	NA						2022-09-05	2022-09-05	ESC_BB2796AA	Assembled	131	341259	5138059	Escherichia coli / Shigella;98.11%	71	52815	4.1
ESC_FC2733AA_AS	ESC_BB2797AA	DS0624	Wild Animal	Deer (Cervidae)	Deer (Cervidae)	Deer (Cervidae)	Deer (Cervidae)	Deer	2017	12	13	NA	Europe	United Kingdom	Scotland			NA	NA	NA	FSS - Food Standards Scotland	Escherichia coli	PATH-SAFE project		NA	NA	NA	NA	NA						2022-09-05	2022-09-05	ESC_BB2797AA	Assembled	140	289414	5626775	Escherichia coli / Shigella;100.0%	101	17611	4.1
ESC_FC2734AA_AS	ESC_BB2798AA	DS0625	Wild Animal	Deer (Cervidae)	Deer (Cervidae)	Deer (Cervidae)	Deer (Cervidae)	Deer	2017	12	15	NA	Europe	United Kingdom	Scotland			NA	NA	NA	FSS - Food Standards Scotland	Escherichia coli	PATH-SAFE project		NA	NA	NA	NA	NA						2022-09-05	2022-09-05	ESC_BB2798AA	Assembled	118	175353	5376765	Escherichia coli / Shigella;98.06%	162	18785	4.1
ESC_FC2735AA_AS	ESC_BB2799AA	DS0633	Wild Animal	Deer (Cervidae)	Deer (Cervidae)	Deer (Cervidae)	Deer (Cervidae)	Deer	2017	12	15	NA	Europe	United Kingdom	Scotland			NA	NA	NA	FSS - Food Standards Scotland	Escherichia coli	PATH-SAFE project		NA	NA	NA	NA	NA						2022-09-05	2022-09-05	ESC_BB2799AA	Assembled	159	320571	5292327	Escherichia coli / Shigella;100.0%	105	80838	4.1
ESC_FC2736AA_AS	ESC_BB2800AA	DS0635	Wild Animal	Deer (Cervidae)	Deer (Cervidae)	Deer (Cervidae)	Deer (Cervidae)	Deer	2017	12	18	NA	Europe	United Kingdom	Scotland			NA	NA	NA	FSS - Food Standards Scotland	Escherichia coli	PATH-SAFE project		NA	NA	NA	NA	NA						2022-09-05	2022-09-05	ESC_BB2800AA	Assembled	109	227344	5043048	Escherichia coli / Shigella;96.0%	64	17838	4.1
ESC_FC2737AA_AS	ESC_BB2801AA	DS0636	Wild Animal	Deer (Cervidae)	Deer (Cervidae)	Deer (Cervidae)	Deer (Cervidae)	Deer	2017	12	18	NA	Europe	United Kingdom	Scotland			NA	NA	NA	FSS - Food Standards Scotland	Escherichia coli	PATH-SAFE project		NA	NA	NA	NA	NA						2022-09-05	2022-09-05	ESC_BB2801AA	Assembled	127	269280	5254969	Escherichia coli / Shigella;96.16%	69	55349	4.1
ESC_FC2738AA_AS	ESC_BB2802AA	DS0641	Wild Animal	Deer (Cervidae)	Deer (Cervidae)	Deer (Cervidae)	Deer (Cervidae)	Deer	2017	12	15	NA	Europe	United Kingdom	Scotland			NA	NA	NA	FSS - Food Standards Scotland	Escherichia coli	PATH-SAFE project		NA	NA	NA	NA	NA						2022-09-05	2022-09-05	ESC_BB2802AA	Assembled	116	540989	5362256	Escherichia coli / Shigella;91.89%	48	50546	4.1
ESC_FC2739AA_AS	ESC_BB2803AA	DS0648	Wild Animal	Deer (Cervidae)	Deer (Cervidae)	Deer (Cervidae)	Deer (Cervidae)	Deer	2018	1	2	NA	Europe	United Kingdom	Scotland			NA	NA	NA	FSS - Food Standards Scotland	Escherichia coli	PATH-SAFE project		NA	NA	NA	NA	NA						2022-09-05	2022-09-05	ESC_BB2803AA	Assembled	163	246255	5251592	Escherichia coli / Shigella;100.0%	97	14117	4.1
ESC_FC2740AA_AS	ESC_BB2804AA	DS0654	Wild Animal	Deer (Cervidae)	Deer (Cervidae)	Deer (Cervidae)	Deer (Cervidae)	Deer	2018	1	5	NA	Europe	United Kingdom	Scotland			NA	NA	NA	FSS - Food Standards Scotland	Escherichia coli	PATH-SAFE project		NA	NA	NA	NA	NA						2022-09-05	2022-09-05	ESC_BB2804AA	Assembled	170	189038	5224676	Escherichia coli / Shigella;100.0%	120	35015	4.1
ESC_FC2741AA_AS	ESC_BB2805AA	DS0657	Wild Animal	Deer (Cervidae)	Deer (Cervidae)	Deer (Cervidae)	Deer (Cervidae)	Deer	2018	1	7	NA	Europe	United Kingdom	Scotland			NA	NA	NA	FSS - Food Standards Scotland	Escherichia coli	PATH-SAFE project		NA	NA	NA	NA	NA						2022-09-05	2022-09-05	ESC_BB2805AA	Assembled	110	134932	5057020	Escherichia coli / Shigella;97.65%	110	48976	4.1
ESC_FC2742AA_AS	ESC_BB2806AA	DS0662	Wild Animal	Deer (Cervidae)	Deer (Cervidae)	Deer (Cervidae)	Deer (Cervidae)	Deer	2018	1	4	NA	Europe	United Kingdom	Scotland			NA	NA	NA	FSS - Food Standards Scotland	Escherichia coli	PATH-SAFE project		NA	NA	NA	NA	NA						2022-09-05	2022-09-05	ESC_BB2806AA	Assembled	163	391895	5436943	Escherichia coli / Shigella;100.0%	68	29644	4.1
ESC_FC2743AA_AS	ESC_BB2807AA	DS0663	Wild Animal	Deer (Cervidae)	Deer (Cervidae)	Deer (Cervidae)	Deer (Cervidae)	Deer	2017	12	15	NA	Europe	United Kingdom	Scotland			NA	NA	NA	FSS - Food Standards Scotland	Escherichia coli	PATH-SAFE project		NA	NA	NA	NA	NA						2022-09-05	2022-09-05	ESC_BB2807AA	Assembled	153	167474	5517757	Escherichia coli / Shigella;99.07%	152	21248	4.1
ESC_FC2745AA_AS	ESC_BB2809AA	DS0676	Wild Animal	Deer (Cervidae)	Deer (Cervidae)	Deer (Cervidae)	Deer (Cervidae)	Deer	2018	1	9	NA	Europe	United Kingdom	Scotland			NA	NA	NA	FSS - Food Standards Scotland	Escherichia coli	PATH-SAFE project		NA	NA	NA	NA	NA						2022-09-05	2022-09-05	ESC_BB2809AA	Assembled	113	67799	5641247	Escherichia coli / Shigella;94.56%	313	50338	4.1
ESC_FC2746AA_AS	ESC_BB2810AA	DS0677	Wild Animal	Deer (Cervidae)	Deer (Cervidae)	Deer (Cervidae)	Deer (Cervidae)	Deer	2018	1	8	NA	Europe	United Kingdom	Scotland			NA	NA	NA	FSS - Food Standards Scotland	Escherichia coli	PATH-SAFE project		NA	NA	NA	NA	NA						2022-09-05	2022-09-05	ESC_BB2810AA	Assembled	118	161500	5222867	Escherichia coli / Shigella;97.4%	103	12010	4.1
ESC_FC2748AA_AS	ESC_BB2812AA	DS0697	Wild Animal	Deer (Cervidae)	Deer (Cervidae)	Deer (Cervidae)	Deer (Cervidae)	Deer	2018	1	12	NA	Europe	United Kingdom	Scotland			NA	NA	NA	FSS - Food Standards Scotland	Escherichia coli	PATH-SAFE project		NA	NA	NA	NA	NA						2022-09-05	2022-09-05	ESC_BB2812AA	Assembled	140	199252	5402169	Escherichia coli / Shigella;98.57%	97	51244	4.1
ESC_FC2749AA_AS	ESC_BB2813AA	DS0702	Wild Animal	Deer (Cervidae)	Deer (Cervidae)	Deer (Cervidae)	Deer (Cervidae)	Deer	2018	1	14	NA	Europe	United Kingdom	Scotland			NA	NA	NA	FSS - Food Standards Scotland	Escherichia coli	PATH-SAFE project		NA	NA	NA	NA	NA						2022-09-05	2022-09-05	ESC_BB2813AA	Assembled	121	186296	5345800	Escherichia coli / Shigella;98.84%	146	51180	4.1
ESC_FC2750AA_AS	ESC_BB2814AA	DS0703	Wild Animal	Deer (Cervidae)	Deer (Cervidae)	Deer (Cervidae)	Deer (Cervidae)	Deer	2018	1	15	NA	Europe	United Kingdom	Scotland			NA	NA	NA	FSS - Food Standards Scotland	Escherichia coli	PATH-SAFE project		NA	NA	NA	NA	NA						2022-09-05	2022-09-05	ESC_BB2814AA	Assembled	167	190924	5133616	Escherichia coli / Shigella;98.38%	94	34169	4.1
ESC_FC2751AA_AS	ESC_BB2815AA	DS0708	Wild Animal	Deer (Cervidae)	Deer (Cervidae)	Deer (Cervidae)	Deer (Cervidae)	Deer	2018	1	12	NA	Europe	United Kingdom	Scotland			NA	NA	NA	FSS - Food Standards Scotland	Escherichia coli	PATH-SAFE project		NA	NA	NA	NA	NA						2022-09-05	2022-09-05	ESC_BB2815AA	Assembled	147	400986	5100369	Escherichia coli / Shigella;96.0%	58	11453	4.1
ESC_FC2752AA_AS	ESC_BB2816AA	DS0711	Wild Animal	Deer (Cervidae)	Deer (Cervidae)	Deer (Cervidae)	Deer (Cervidae)	Deer	2018	1	15	NA	Europe	United Kingdom	Scotland			NA	NA	NA	FSS - Food Standards Scotland	Escherichia coli	PATH-SAFE project		NA	NA	NA	NA	NA						2022-09-05	2022-09-05	ESC_BB2816AA	Assembled	143	458791	5312162	Escherichia coli / Shigella;100.0%	79	11519	4.1
ESC_FC2753AA_AS	ESC_BB2817AA	DS0718	Wild Animal	Deer (Cervidae)	Deer (Cervidae)	Deer (Cervidae)	Deer (Cervidae)	Deer	2018	1	17	NA	Europe	United Kingdom	Scotland			NA	NA	NA	FSS - Food Standards Scotland	Escherichia coli	PATH-SAFE project		NA	NA	NA	NA	NA						2022-09-05	2022-09-05	ESC_BB2817AA	Assembled	150	192601	5431724	Escherichia coli / Shigella;100.0%	155	68038	4.1
ESC_FC2755AA_AS	ESC_BB2819AA	DS0730	Wild Animal	Deer (Cervidae)	Deer (Cervidae)	Deer (Cervidae)	Deer (Cervidae)	Deer	2018	1	20	NA	Europe	United Kingdom	Scotland			NA	NA	NA	FSS - Food Standards Scotland	Escherichia coli	PATH-SAFE project		NA	NA	NA	NA	NA						2022-09-05	2022-09-05	ESC_BB2819AA	Assembled	63	140831	5531093	Escherichia coli / Shigella;99.29%	211	222312	4.1
ESC_FC2756AA_AS	ESC_BB2820AA	DS0734	Wild Animal	Deer (Cervidae)	Deer (Cervidae)	Deer (Cervidae)	Deer (Cervidae)	Deer	2018	1	23	NA	Europe	United Kingdom	Scotland			NA	NA	NA	FSS - Food Standards Scotland	Escherichia coli	PATH-SAFE project		NA	NA	NA	NA	NA						2022-09-05	2022-09-05	ESC_BB2820AA	Assembled	141	166856	5276679	Escherichia coli / Shigella;97.9%	151	18408	4.1
ESC_FC2757AA_AS	ESC_BB2821AA	DS0737	Wild Animal	Deer (Cervidae)	Deer (Cervidae)	Deer (Cervidae)	Deer (Cervidae)	Deer	2018	1	25	NA	Europe	United Kingdom	Scotland			NA	NA	NA	FSS - Food Standards Scotland	Escherichia coli	PATH-SAFE project		NA	NA	NA	NA	NA						2022-09-05	2022-09-05	ESC_BB2821AA	Assembled	148	166747	5527100	Escherichia coli / Shigella;99.21%	240	88641	4.1
ESC_FC2758AA_AS	ESC_BB2822AA	DS0738	Wild Animal	Deer (Cervidae)	Deer (Cervidae)	Deer (Cervidae)	Deer (Cervidae)	Deer	2018	1	23	NA	Europe	United Kingdom	Scotland			NA	NA	NA	FSS - Food Standards Scotland	Escherichia coli	PATH-SAFE project		NA	NA	NA	NA	NA						2022-09-05	2022-09-05	ESC_BB2822AA	Assembled	127	195342	5457345	Escherichia coli / Shigella;100.0%	208	63541	4.1
ESC_FC2759AA_AS	ESC_BB2823AA	DS0742	Wild Animal	Deer (Cervidae)	Deer (Cervidae)	Deer (Cervidae)	Deer (Cervidae)	Deer	2018	1	22	NA	Europe	United Kingdom	Scotland			NA	NA	NA	FSS - Food Standards Scotland	Escherichia coli	PATH-SAFE project		NA	NA	NA	NA	NA						2022-09-05	2022-09-05	ESC_BB2823AA	Assembled	117	553531	5410725	Escherichia coli / Shigella;97.56%	68	152341	4.1
ESC_FC2760AA_AS	ESC_BB2824AA	DS0744	Wild Animal	Deer (Cervidae)	Deer (Cervidae)	Deer (Cervidae)	Deer (Cervidae)	Deer	2018	1	24	NA	Europe	United Kingdom	Scotland			NA	NA	NA	FSS - Food Standards Scotland	Escherichia coli	PATH-SAFE project		NA	NA	NA	NA	NA						2022-09-05	2022-09-05	ESC_BB2824AA	Assembled	132	635733	5138487	Escherichia coli / Shigella;100.0%	51	20527	4.1
ESC_FC2762AA_AS	ESC_BB2826AA	DS0756	Wild Animal	Deer (Cervidae)	Deer (Cervidae)	Deer (Cervidae)	Deer (Cervidae)	Deer	2018	1	20	NA	Europe	United Kingdom	Scotland			NA	NA	NA	FSS - Food Standards Scotland	Escherichia coli	PATH-SAFE project		NA	NA	NA	NA	NA						2022-09-05	2022-09-05	ESC_BB2826AA	Assembled	148	359579	5237029	Escherichia coli / Shigella;98.22%	84	16779	4.1
ESC_FC2763AA_AS	ESC_BB2827AA	DS0774	Wild Animal	Deer (Cervidae)	Deer (Cervidae)	Deer (Cervidae)	Deer (Cervidae)	Deer	2018	1	30	NA	Europe	United Kingdom	Scotland			NA	NA	NA	FSS - Food Standards Scotland	Escherichia coli	PATH-SAFE project		NA	NA	NA	NA	NA						2022-09-05	2022-09-05	ESC_BB2827AA	Assembled	186	140831	5349512	Escherichia coli / Shigella;98.3%	161	85032	4.1
ESC_FC2765AA_AS	ESC_BB2829AA	DS0788	Wild Animal	Deer (Cervidae)	Deer (Cervidae)	Deer (Cervidae)	Deer (Cervidae)	Deer	2018	2	1	NA	Europe	United Kingdom	Scotland			NA	NA	NA	FSS - Food Standards Scotland	Escherichia coli	PATH-SAFE project		NA	NA	NA	NA	NA						2022-09-05	2022-09-05	ESC_BB2829AA	Assembled	158	328392	5281106	Escherichia coli / Shigella;98.61%	109	53979	4.1
ESC_FC2766AA_AS	ESC_BB2830AA	DS0790	Wild Animal	Deer (Cervidae)	Deer (Cervidae)	Deer (Cervidae)	Deer (Cervidae)	Deer	2018	2	1	NA	Europe	United Kingdom	Scotland			NA	NA	NA	FSS - Food Standards Scotland	Escherichia coli	PATH-SAFE project		NA	NA	NA	NA	NA						2022-09-05	2022-09-05	ESC_BB2830AA	Assembled	84	133533	5590884	Escherichia coli / Shigella;99.13%	174	64474	4.1
ESC_FC2767AA_AS	ESC_BB2831AA	DS0797	Wild Animal	Deer (Cervidae)	Deer (Cervidae)	Deer (Cervidae)	Deer (Cervidae)	Deer	2018	1	26	NA	Europe	United Kingdom	Scotland			NA	NA	NA	FSS - Food Standards Scotland	Escherichia coli	PATH-SAFE project		NA	NA	NA	NA	NA						2022-09-05	2022-09-05	ESC_BB2831AA	Assembled	190	280946	4969171	Escherichia coli / Shigella;96.36%	70	12796	4.1
ESC_FC2768AA_AS	ESC_BB2832AA	DS0798	Wild Animal	Deer (Cervidae)	Deer (Cervidae)	Deer (Cervidae)	Deer (Cervidae)	Deer	2018	1	31	NA	Europe	United Kingdom	Scotland			NA	NA	NA	FSS - Food Standards Scotland	Escherichia coli	PATH-SAFE project		NA	NA	NA	NA	NA						2022-09-05	2022-09-05	ESC_BB2832AA	Assembled	164	187860	5288888	Escherichia coli / Shigella;100.0%	108	59397	4.1
ESC_FC2769AA_AS	ESC_BB2833AA	DS0800	Wild Animal	Deer (Cervidae)	Deer (Cervidae)	Deer (Cervidae)	Deer (Cervidae)	Deer	2018	2	1	NA	Europe	United Kingdom	Scotland			NA	NA	NA	FSS - Food Standards Scotland	Escherichia coli	PATH-SAFE project		NA	NA	NA	NA	NA						2022-09-05	2022-09-05	ESC_BB2833AA	Assembled	129	192829	5458964	Escherichia coli / Shigella;99.15%	187	65370	4.1
ESC_FC2770AA_AS	ESC_BB2834AA	DS0801	Wild Animal	Deer (Cervidae)	Deer (Cervidae)	Deer (Cervidae)	Deer (Cervidae)	Deer	2018	2	5	NA	Europe	United Kingdom	Scotland			NA	NA	NA	FSS - Food Standards Scotland	Escherichia coli	PATH-SAFE project		NA	NA	NA	NA	NA						2022-09-05	2022-09-05	ESC_BB2834AA	Assembled	102	228591	5069889	Escherichia coli / Shigella;97.73%	56	9399	4.1
ESC_FC2771AA_AS	ESC_BB2835AA	DS0807	Wild Animal	Deer (Cervidae)	Deer (Cervidae)	Deer (Cervidae)	Deer (Cervidae)	Deer	2018	2	2	NA	Europe	United Kingdom	Scotland			NA	NA	NA	FSS - Food Standards Scotland	Escherichia coli	PATH-SAFE project		NA	NA	NA	NA	NA						2022-09-05	2022-09-05	ESC_BB2835AA	Assembled	121	318090	5235986	Escherichia coli / Shigella;95.34%	63	15174	4.1
ESC_FC2772AA_AS	ESC_BB2836AA	DS0815	Wild Animal	Deer (Cervidae)	Deer (Cervidae)	Deer (Cervidae)	Deer (Cervidae)	Deer	2018	2	6	NA	Europe	United Kingdom	Scotland			NA	NA	NA	FSS - Food Standards Scotland	Escherichia coli	PATH-SAFE project		NA	NA	NA	NA	NA						2022-09-05	2022-09-05	ESC_BB2836AA	Assembled	97	172305	5407930	Escherichia coli / Shigella;99.12%	191	77331	4.1
ESC_FC2773AA_AS	ESC_BB2837AA	DS0819	Wild Animal	Deer (Cervidae)	Deer (Cervidae)	Deer (Cervidae)	Deer (Cervidae)	Deer	2018	2	3	NA	Europe	United Kingdom	Scotland			NA	NA	NA	FSS - Food Standards Scotland	Escherichia coli	PATH-SAFE project		NA	NA	NA	NA	NA						2022-09-05	2022-09-05	ESC_BB2837AA	Assembled	83	163762	5458617	Escherichia coli / Shigella;98.98%	150	55163	4.1
ESC_FC2774AA_AS	ESC_BB2838AA	DS0829	Wild Animal	Deer (Cervidae)	Deer (Cervidae)	Deer (Cervidae)	Deer (Cervidae)	Deer	2018	2	7	NA	Europe	United Kingdom	Scotland			NA	NA	NA	FSS - Food Standards Scotland	Escherichia coli	PATH-SAFE project		NA	NA	NA	NA	NA						2022-09-05	2022-09-05	ESC_BB2838AA	Assembled	152	191743	4902048	Escherichia coli / Shigella;98.53%	90	19649	4.1
ESC_FC2775AA_AS	ESC_BB2839AA	DS0837	Wild Animal	Deer (Cervidae)	Deer (Cervidae)	Deer (Cervidae)	Deer (Cervidae)	Deer	2018	2	8	NA	Europe	United Kingdom	Scotland			NA	NA	NA	FSS - Food Standards Scotland	Escherichia coli	PATH-SAFE project		NA	NA	NA	NA	NA						2022-09-05	2022-09-05	ESC_BB2839AA	Assembled	149	312303	5362030	Escherichia coli / Shigella;97.88%	66	9388	4.1
ESC_FC2776AA_AS	ESC_BB2840AA	DS0839	Wild Animal	Deer (Cervidae)	Deer (Cervidae)	Deer (Cervidae)	Deer (Cervidae)	Deer	2018	2	7	NA	Europe	United Kingdom	Scotland			NA	NA	NA	FSS - Food Standards Scotland	Escherichia coli	PATH-SAFE project		NA	NA	NA	NA	NA						2022-09-05	2022-09-05	ESC_BB2840AA	Assembled	106	161152	5235587	Escherichia coli / Shigella;96.88%	71	149481	4.1
ESC_FC2777AA_AS	ESC_BB2841AA	DS0853	Wild Animal	Deer (Cervidae)	Deer (Cervidae)	Deer (Cervidae)	Deer (Cervidae)	Deer	2018	2	12	NA	Europe	United Kingdom	Scotland			NA	NA	NA	FSS - Food Standards Scotland	Escherichia coli	PATH-SAFE project		NA	NA	NA	NA	NA						2022-09-05	2022-09-05	ESC_BB2841AA	Assembled	49	262953	5338017	Escherichia coli / Shigella;98.59%	103	24353	4.1
ESC_FC2778AA_AS	ESC_BB2842AA	DS0856	Wild Animal	Deer (Cervidae)	Deer (Cervidae)	Deer (Cervidae)	Deer (Cervidae)	Deer	2018	2	10	NA	Europe	United Kingdom	Scotland			NA	NA	NA	FSS - Food Standards Scotland	Escherichia coli	PATH-SAFE project		NA	NA	NA	NA	NA						2022-09-05	2022-09-05	ESC_BB2842AA	Assembled	149	569369	5258106	Escherichia coli / Shigella;96.0%	36	6425	4.1
ESC_FC2779AA_AS	ESC_BB2843AA	DS0857	Wild Animal	Deer (Cervidae)	Deer (Cervidae)	Deer (Cervidae)	Deer (Cervidae)	Deer	2018	2	11	NA	Europe	United Kingdom	Scotland			NA	NA	NA	FSS - Food Standards Scotland	Escherichia coli	PATH-SAFE project		NA	NA	NA	NA	NA						2022-09-05	2022-09-05	ESC_BB2843AA	Assembled	119	371942	5302914	Escherichia coli / Shigella;98.11%	85	21798	4.1
ESC_FC2780AA_AS	ESC_BB2844AA	DS0860	Wild Animal	Deer (Cervidae)	Deer (Cervidae)	Deer (Cervidae)	Deer (Cervidae)	Deer	2018	2	13	NA	Europe	United Kingdom	Scotland			NA	NA	NA	FSS - Food Standards Scotland	Escherichia coli	PATH-SAFE project		NA	NA	NA	NA	NA						2022-09-05	2022-09-05	ESC_BB2844AA	Assembled	150	438602	5371973	Escherichia coli / Shigella;100.0%	100	11388	4.1
ESC_FC2782AA_AS	ESC_BB2846AA	DS0881	Wild Animal	Deer (Cervidae)	Deer (Cervidae)	Deer (Cervidae)	Deer (Cervidae)	Deer	2018	2	22	NA	Europe	United Kingdom	Scotland			NA	NA	NA	FSS - Food Standards Scotland	Escherichia coli	PATH-SAFE project		NA	NA	NA	NA	NA						2022-09-05	2022-09-05	ESC_BB2846AA	Assembled	81	228531	5506463	Escherichia coli / Shigella;96.63%	122	27716	4.1
ESC_FC2783AA_AS	ESC_BB2847AA	DS0882	Wild Animal	Deer (Cervidae)	Deer (Cervidae)	Deer (Cervidae)	Deer (Cervidae)	Deer	2018	2	22	NA	Europe	United Kingdom	Scotland			NA	NA	NA	FSS - Food Standards Scotland	Escherichia coli	PATH-SAFE project		NA	NA	NA	NA	NA						2022-09-05	2022-09-05	ESC_BB2847AA	Assembled	126	195111	5024708	Escherichia coli / Shigella;98.41%	97	46069	4.1
ESC_FC2784AA_AS	ESC_BB2848AA	DS0886	Wild Animal	Deer (Cervidae)	Deer (Cervidae)	Deer (Cervidae)	Deer (Cervidae)	Deer	2018	2	25	NA	Europe	United Kingdom	Scotland			NA	NA	NA	FSS - Food Standards Scotland	Escherichia coli	PATH-SAFE project		NA	NA	NA	NA	NA						2022-09-05	2022-09-05	ESC_BB2848AA	Assembled	119	321408	5609846	Escherichia coli / Shigella;98.68%	238	51906	4.1
ESC_FC2786AA_AS	ESC_BB2850AA	DS0908	Wild Animal	Deer (Cervidae)	Deer (Cervidae)	Deer (Cervidae)	Deer (Cervidae)	Deer	2018	2	19	NA	Europe	United Kingdom	Scotland			NA	NA	NA	FSS - Food Standards Scotland	Escherichia coli	PATH-SAFE project		NA	NA	NA	NA	NA						2022-09-05	2022-09-05	ESC_BB2850AA	Assembled	132	242326	5131904	Escherichia coli / Shigella;97.18%	90	29340	4.1
ESC_FC2787AA_AS	ESC_BB2851AA	DS0913	Wild Animal	Deer (Cervidae)	Deer (Cervidae)	Deer (Cervidae)	Deer (Cervidae)	Deer	2018	2	20	NA	Europe	United Kingdom	Scotland			NA	NA	NA	FSS - Food Standards Scotland	Escherichia coli	PATH-SAFE project		NA	NA	NA	NA	NA						2022-09-05	2022-09-05	ESC_BB2851AA	Assembled	188	167001	5147365	Escherichia coli / Shigella;98.63%	103	22792	4.1
ESC_FC2788AA_AS	ESC_BB2852AA	DS0914	Wild Animal	Deer (Cervidae)	Deer (Cervidae)	Deer (Cervidae)	Deer (Cervidae)	Deer	2018	2	15	NA	Europe	United Kingdom	Scotland			NA	NA	NA	FSS - Food Standards Scotland	Escherichia coli	PATH-SAFE project		NA	NA	NA	NA	NA						2022-09-05	2022-09-05	ESC_BB2852AA	Assembled	166	127163	5202854	Escherichia coli / Shigella;98.88%	115	57522	4.1
ESC_FC2789AA_AS	ESC_BB2853AA	DS0927	Wild Animal	Deer (Cervidae)	Deer (Cervidae)	Deer (Cervidae)	Deer (Cervidae)	Deer	2018	3	8	NA	Europe	United Kingdom	Scotland			NA	NA	NA	FSS - Food Standards Scotland	Escherichia coli	PATH-SAFE project		NA	NA	NA	NA	NA						2022-09-05	2022-09-05	ESC_BB2853AA	Assembled	142	231240	5576735	Escherichia coli / Shigella;98.1%	166	34653	4.1
ESC_FC2790AA_AS	ESC_BB2854AA	DS0937	Wild Animal	Deer (Cervidae)	Deer (Cervidae)	Deer (Cervidae)	Deer (Cervidae)	Deer	2018	3	5	NA	Europe	United Kingdom	Scotland			NA	NA	NA	FSS - Food Standards Scotland	Escherichia coli	PATH-SAFE project		NA	NA	NA	NA	NA						2022-09-05	2022-09-05	ESC_BB2854AA	Assembled	82	269819	4980722	Escherichia coli / Shigella;100.0%	75	13564	4.1
ESC_FC2791AA_AS	ESC_BB2855AA	DS0939	Wild Animal	Deer (Cervidae)	Deer (Cervidae)	Deer (Cervidae)	Deer (Cervidae)	Deer	2018	2	22	NA	Europe	United Kingdom	Scotland			NA	NA	NA	FSS - Food Standards Scotland	Escherichia coli	PATH-SAFE project		NA	NA	NA	NA	NA						2022-09-05	2022-09-05	ESC_BB2855AA	Assembled	179	133757	5311097	Escherichia coli / Shigella;99.31%	229	160264	4.1
ESC_FC2792AA_AS	ESC_BB2856AA	DS0940	Wild Animal	Deer (Cervidae)	Deer (Cervidae)	Deer (Cervidae)	Deer (Cervidae)	Deer	2018	3	8	NA	Europe	United Kingdom	Scotland			NA	NA	NA	FSS - Food Standards Scotland	Escherichia coli	PATH-SAFE project		NA	NA	NA	NA	NA						2022-09-05	2022-09-05	ESC_BB2856AA	Assembled	170	185948	5455708	Escherichia coli / Shigella;98.4%	182	142451	4.1
ESC_FC2793AA_AS	ESC_BB2857AA	DS0941	Wild Animal	Deer (Cervidae)	Deer (Cervidae)	Deer (Cervidae)	Deer (Cervidae)	Deer	2018	3	8	NA	Europe	United Kingdom	Scotland			NA	NA	NA	FSS - Food Standards Scotland	Escherichia coli	PATH-SAFE project		NA	NA	NA	NA	NA						2022-09-05	2022-09-05	ESC_BB2857AA	Assembled	93	214415	4920401	Escherichia coli / Shigella;96.55%	85	3321	4.1
ESC_FC2794AA_AS	ESC_BB2858AA	DS0957	Wild Animal	Deer (Cervidae)	Deer (Cervidae)	Deer (Cervidae)	Deer (Cervidae)	Deer	2018	3	16	NA	Europe	United Kingdom	Scotland			NA	NA	NA	FSS - Food Standards Scotland	Escherichia coli	PATH-SAFE project		NA	NA	NA	NA	NA						2022-09-05	2022-09-05	ESC_BB2858AA	Assembled	131	547025	4923253	Escherichia coli / Shigella;100.0%	32	15113	4.1
ESC_FC2795AA_AS	ESC_BB2859AA	DS0964	Wild Animal	Deer (Cervidae)	Deer (Cervidae)	Deer (Cervidae)	Deer (Cervidae)	Deer	2018	3	15	NA	Europe	United Kingdom	Scotland			NA	NA	NA	FSS - Food Standards Scotland	Escherichia coli	PATH-SAFE project		NA	NA	NA	NA	NA						2022-09-05	2022-09-05	ESC_BB2859AA	Assembled	133	195343	5588281	Escherichia coli / Shigella;97.84%	173	61394	4.1
ESC_FC2796AA_AS	ESC_BB2860AA	DS0973	Wild Animal	Deer (Cervidae)	Deer (Cervidae)	Deer (Cervidae)	Deer (Cervidae)	Deer	2018	3	14	NA	Europe	United Kingdom	Scotland			NA	NA	NA	FSS - Food Standards Scotland	Escherichia coli	PATH-SAFE project		NA	NA	NA	NA	NA						2022-09-05	2022-09-05	ESC_BB2860AA	Assembled	115	367385	5119008	Escherichia coli / Shigella;94.44%	120	79432	4.1
ESC_FC2797AA_AS	ESC_BB2861AA	DS0978	Wild Animal	Deer (Cervidae)	Deer (Cervidae)	Deer (Cervidae)	Deer (Cervidae)	Deer	2018	3	14	NA	Europe	United Kingdom	Scotland			NA	NA	NA	FSS - Food Standards Scotland	Escherichia coli	PATH-SAFE project		NA	NA	NA	NA	NA						2022-09-05	2022-09-05	ESC_BB2861AA	Assembled	110	489769	5308403	Escherichia coli / Shigella;96.73%	98	16849	4.1
ESC_FC2798AA_AS	ESC_BB2862AA	DS0981	Wild Animal	Deer (Cervidae)	Deer (Cervidae)	Deer (Cervidae)	Deer (Cervidae)	Deer	2018	3	15	NA	Europe	United Kingdom	Scotland			NA	NA	NA	FSS - Food Standards Scotland	Escherichia coli	PATH-SAFE project		NA	NA	NA	NA	NA						2022-09-05	2022-09-05	ESC_BB2862AA	Assembled	109	291517	5276932	Escherichia coli / Shigella;97.62%	47	13129	4.1
ESC_FC2799AA_AS	ESC_BB2863AA	DS0983	Wild Animal	Deer (Cervidae)	Deer (Cervidae)	Deer (Cervidae)	Deer (Cervidae)	Deer	2018	3	15	NA	Europe	United Kingdom	Scotland			NA	NA	NA	FSS - Food Standards Scotland	Escherichia coli	PATH-SAFE project		NA	NA	NA	NA	NA						2022-09-05	2022-09-05	ESC_BB2863AA	Assembled	103	242164	5118423	Escherichia coli / Shigella;98.25%	107	17623	4.1
ESC_FC2800AA_AS	ESC_BB2864AA	DS0991	Wild Animal	Deer (Cervidae)	Deer (Cervidae)	Deer (Cervidae)	Deer (Cervidae)	Deer	2018	3	22	NA	Europe	United Kingdom	Scotland			NA	NA	NA	FSS - Food Standards Scotland	Escherichia coli	PATH-SAFE project		NA	NA	NA	NA	NA						2022-09-05	2022-09-05	ESC_BB2864AA	Assembled	87	163191	5414263	Escherichia coli / Shigella;100.0%	215	60821	4.1
ESC_FC2801AA_AS	ESC_BB2865AA	DS0994	Wild Animal	Deer (Cervidae)	Deer (Cervidae)	Deer (Cervidae)	Deer (Cervidae)	Deer	2018	3	21	NA	Europe	United Kingdom	Scotland			NA	NA	NA	FSS - Food Standards Scotland	Escherichia coli	PATH-SAFE project		NA	NA	NA	NA	NA						2022-09-05	2022-09-05	ESC_BB2865AA	Assembled	112	188744	5558956	Escherichia coli / Shigella;100.0%	254	88219	4.1
ESC_FC2802AA_AS	ESC_BB2866AA	DS0998	Wild Animal	Deer (Cervidae)	Deer (Cervidae)	Deer (Cervidae)	Deer (Cervidae)	Deer	2018	3	22	NA	Europe	United Kingdom	Scotland			NA	NA	NA	FSS - Food Standards Scotland	Escherichia coli	PATH-SAFE project		NA	NA	NA	NA	NA						2022-09-05	2022-09-05	ESC_BB2866AA	Assembled	133	195955	5238117	Escherichia coli / Shigella;100.0%	90	32292	4.1
ESC_FC2803AA_AS	ESC_BB2867AA	DS0999	Wild Animal	Deer (Cervidae)	Deer (Cervidae)	Deer (Cervidae)	Deer (Cervidae)	Deer	2018	3	22	NA	Europe	United Kingdom	Scotland			NA	NA	NA	FSS - Food Standards Scotland	Escherichia coli	PATH-SAFE project		NA	NA	NA	NA	NA						2022-09-05	2022-09-05	ESC_BB2867AA	Assembled	151	108613	5498075	Escherichia coli / Shigella;100.0%	231	111098	4.1
ESC_FC2804AA_AS	ESC_BB2868AA	DS1000	Wild Animal	Deer (Cervidae)	Deer (Cervidae)	Deer (Cervidae)	Deer (Cervidae)	Deer	2018	3	26	NA	Europe	United Kingdom	Scotland			NA	NA	NA	FSS - Food Standards Scotland	Escherichia coli	PATH-SAFE project		NA	NA	NA	NA	NA						2022-09-05	2022-09-05	ESC_BB2868AA	Assembled	77	178467	5347849	Escherichia coli / Shigella;100.0%	120	9455	4.1
ESC_FC2805AA_AS	ESC_BB2869AA	DS1002	Wild Animal	Deer (Cervidae)	Deer (Cervidae)	Deer (Cervidae)	Deer (Cervidae)	Deer	2018	3	27	NA	Europe	United Kingdom	Scotland			NA	NA	NA	FSS - Food Standards Scotland	Escherichia coli	PATH-SAFE project		NA	NA	NA	NA	NA						2022-09-05	2022-09-05	ESC_BB2869AA	Assembled	159	338253	5236565	Escherichia coli / Shigella;95.88%	111	31338	4.1
ESC_FC2807AA_AS	ESC_BB2871AA	DS1010	Wild Animal	Deer (Cervidae)	Deer (Cervidae)	Deer (Cervidae)	Deer (Cervidae)	Deer	2018	4	12	NA	Europe	United Kingdom	Scotland			NA	NA	NA	FSS - Food Standards Scotland	Escherichia coli	PATH-SAFE project		NA	NA	NA	NA	NA						2022-09-05	2022-09-05	ESC_BB2871AA	Assembled	134	303233	5066433	Escherichia coli / Shigella;100.0%	78	14562	4.1
ESC_FC2808AA_AS	ESC_BB2872AA	DS1015	Wild Animal	Deer (Cervidae)	Deer (Cervidae)	Deer (Cervidae)	Deer (Cervidae)	Deer	2018	4	15	NA	Europe	United Kingdom	Scotland			NA	NA	NA	FSS - Food Standards Scotland	Escherichia coli	PATH-SAFE project		NA	NA	NA	NA	NA						2022-09-05	2022-09-05	ESC_BB2872AA	Assembled	116	267915	5481794	Escherichia coli / Shigella;98.53%	112	53905	4.1
ESC_FC2809AA_AS	ESC_BB2873AA	DS1021	Wild Animal	Deer (Cervidae)	Deer (Cervidae)	Deer (Cervidae)	Deer (Cervidae)	Deer	2018	4	22	NA	Europe	United Kingdom	Scotland			NA	NA	NA	FSS - Food Standards Scotland	Escherichia coli	PATH-SAFE project		NA	NA	NA	NA	NA						2022-09-05	2022-09-05	ESC_BB2873AA	Assembled	143	164469	5675261	Escherichia coli / Shigella;99.34%	264	135097	4.1
ESC_FC2810AA_AS	ESC_BB2874AA	DS1026	Wild Animal	Deer (Cervidae)	Deer (Cervidae)	Deer (Cervidae)	Deer (Cervidae)	Deer	2018	4	24	NA	Europe	United Kingdom	Scotland			NA	NA	NA	FSS - Food Standards Scotland	Escherichia coli	PATH-SAFE project		NA	NA	NA	NA	NA						2022-09-05	2022-09-05	ESC_BB2874AA	Assembled	146	164117	5318859	Escherichia coli / Shigella;98.92%	129	41183	4.1
ESC_FC2811AA_AS	ESC_BB2875AA	DS0076	Wild Animal	Deer (Cervidae)	Deer (Cervidae)	Deer (Cervidae)	Deer (Cervidae)	Deer	2017	9	15	NA	Europe	United Kingdom	Scotland			NA	NA	NA	FSS - Food Standards Scotland	Escherichia coli	PATH-SAFE project		NA	NA	NA	NA	NA						2022-09-05	2022-09-05	ESC_BB2875AA	Assembled	173	195342	5413249	Escherichia coli / Shigella;100.0%	215	73835	4.1
ESC_FC2812AA_AS	ESC_BB2876AA	DS1027	Wild Animal	Deer (Cervidae)	Deer (Cervidae)	Deer (Cervidae)	Deer (Cervidae)	Deer	2018	4	28	NA	Europe	United Kingdom	Scotland			NA	NA	NA	FSS - Food Standards Scotland	Escherichia coli	PATH-SAFE project		NA	NA	NA	NA	NA						2022-09-05	2022-09-05	ESC_BB2876AA	Assembled	115	446859	5293794	Escherichia coli / Shigella;100.0%	71	17109	4.1
ESC_FC2813AA_AS	ESC_BB2877AA	DS1032	Wild Animal	Deer (Cervidae)	Deer (Cervidae)	Deer (Cervidae)	Deer (Cervidae)	Deer	2018	5	8	NA	Europe	United Kingdom	Scotland			NA	NA	NA	FSS - Food Standards Scotland	Escherichia coli	PATH-SAFE project		NA	NA	NA	NA	NA						2022-09-05	2022-09-05	ESC_BB2877AA	Assembled	160	325867	5503277	Escherichia coli / Shigella;100.0%	164	38740	4.1
ESC_FC2814AA_AS	ESC_BB2878AA	DS1035	Wild Animal	Deer (Cervidae)	Deer (Cervidae)	Deer (Cervidae)	Deer (Cervidae)	Deer	2018	5	10	NA	Europe	United Kingdom	Scotland			NA	NA	NA	FSS - Food Standards Scotland	Escherichia coli	PATH-SAFE project		NA	NA	NA	NA	NA						2022-09-05	2022-09-05	ESC_BB2878AA	Assembled	114	123359	5174171	Escherichia coli / Shigella;100.0%	106	12344	4.1
ESC_FC2816AA_AS	ESC_BB2880AA	DS1039	Wild Animal	Deer (Cervidae)	Deer (Cervidae)	Deer (Cervidae)	Deer (Cervidae)	Deer	2018	5	8	NA	Europe	United Kingdom	Scotland			NA	NA	NA	FSS - Food Standards Scotland	Escherichia coli	PATH-SAFE project		NA	NA	NA	NA	NA						2022-09-05	2022-09-05	ESC_BB2880AA	Assembled	91	90632	5553573	Escherichia coli / Shigella;99.42%	296	139799	4.1
ESC_FC2817AA_AS	ESC_BB2881AA	DS1041	Wild Animal	Deer (Cervidae)	Deer (Cervidae)	Deer (Cervidae)	Deer (Cervidae)	Deer	2018	5	15	NA	Europe	United Kingdom	Scotland			NA	NA	NA	FSS - Food Standards Scotland	Escherichia coli	PATH-SAFE project		NA	NA	NA	NA	NA						2022-09-05	2022-09-05	ESC_BB2881AA	Assembled	102	410577	5397826	Escherichia coli / Shigella;100.0%	105	19561	4.1
ESC_FC2818AA_AS	ESC_BB2882AA	DS1055	Wild Animal	Deer (Cervidae)	Deer (Cervidae)	Deer (Cervidae)	Deer (Cervidae)	Deer	2018	5	27	NA	Europe	United Kingdom	Scotland			NA	NA	NA	FSS - Food Standards Scotland	Escherichia coli	PATH-SAFE project		NA	NA	NA	NA	NA						2022-09-05	2022-09-05	ESC_BB2882AA	Assembled	114	255318	5361009	Escherichia coli / Shigella;93.84%	101	93724	4.1
ESC_FC2820AA_AS	ESC_BB2884AA	DS1058	Wild Animal	Deer (Cervidae)	Deer (Cervidae)	Deer (Cervidae)	Deer (Cervidae)	Deer	2018	5	24	NA	Europe	United Kingdom	Scotland			NA	NA	NA	FSS - Food Standards Scotland	Escherichia coli	PATH-SAFE project		NA	NA	NA	NA	NA						2022-09-05	2022-09-05	ESC_BB2884AA	Assembled	148	438318	5399019	Escherichia coli / Shigella;98.04%	79	38284	4.1
ESC_FC2821AA_AS	ESC_BB2885AA	DS1061	Wild Animal	Deer (Cervidae)	Deer (Cervidae)	Deer (Cervidae)	Deer (Cervidae)	Deer	2018	5	31	NA	Europe	United Kingdom	Scotland			NA	NA	NA	FSS - Food Standards Scotland	Escherichia coli	PATH-SAFE project		NA	NA	NA	NA	NA						2022-09-05	2022-09-05	ESC_BB2885AA	Assembled	104	207958	5804709	Escherichia coli / Shigella;99.35%	238	144025	4.1
ESC_FC2824AA_AS	ESC_BB2888AA	DS1089	Wild Animal	Deer (Cervidae)	Deer (Cervidae)	Deer (Cervidae)	Deer (Cervidae)	Deer	2018	6	19	NA	Europe	United Kingdom	Scotland			NA	NA	NA	FSS - Food Standards Scotland	Escherichia coli	PATH-SAFE project		NA	NA	NA	NA	NA						2022-09-05	2022-09-05	ESC_BB2888AA	Assembled	167	210829	4866984	Escherichia coli / Shigella;96.55%	80	16540	4.1
ESC_FC2825AA_AS	ESC_BB2889AA	DS0868	Wild Animal	Deer (Cervidae)	Deer (Cervidae)	Deer (Cervidae)	Deer (Cervidae)	Deer	2018	2	14	NA	Europe	United Kingdom	Scotland			NA	NA	NA	FSS - Food Standards Scotland	Escherichia coli	PATH-SAFE project		NA	NA	NA	NA	NA						2022-09-05	2022-09-05	ESC_BB2889AA	Assembled	191	118132	5133949	Escherichia coli / Shigella;97.13%	171	73436	4.1
ESC_FC2826AA_AS	ESC_BB2890AA	DS0997	Wild Animal	Deer (Cervidae)	Deer (Cervidae)	Deer (Cervidae)	Deer (Cervidae)	Deer	2018	3	24	NA	Europe	United Kingdom	Scotland			NA	NA	NA	FSS - Food Standards Scotland	Escherichia coli	PATH-SAFE project		NA	NA	NA	NA	NA						2022-09-05	2022-09-05	ESC_BB2890AA	Assembled	181	133329	5547981	Escherichia coli / Shigella;99.24%	204	64544	4.1
ESC_FC2827AA_AS	ESC_BB2891AA	20180383	Livestock	Ovine/Goat (Caprinae)	Ovine/Goat (Caprinae)	Ovine/Goat (Caprinae)	Ovine/Goat (Caprinae)	Sheep	2017	10	3	NA	Europe	United Kingdom	Scotland			NA	NA	NA	FSS - Food Standards Scotland	Escherichia coli	PATH-SAFE project		NA	NA	NA	NA	NA						2022-09-05	2022-09-05	ESC_BB2891AA	Assembled	255	191308	4834784	Escherichia coli / Shigella;100.0%	65	13043	4.1
ESC_FC2828AA_AS	ESC_BB2892AA	20180390	Livestock	Ovine/Goat (Caprinae)	Ovine/Goat (Caprinae)	Ovine/Goat (Caprinae)	Ovine/Goat (Caprinae)	Sheep	2017	10	3	NA	Europe	United Kingdom	Scotland			NA	NA	NA	FSS - Food Standards Scotland	Escherichia coli	PATH-SAFE project		NA	NA	NA	NA	NA						2022-09-05	2022-09-05	ESC_BB2892AA	Assembled	218	165722	5235689	Escherichia coli / Shigella;97.67%	130	47062	4.1
ESC_FC2829AA_AS	ESC_BB2893AA	20180397	Livestock	Ovine/Goat (Caprinae)	Ovine/Goat (Caprinae)	Ovine/Goat (Caprinae)	Ovine/Goat (Caprinae)	Sheep	2017	10	3	NA	Europe	United Kingdom	Scotland			NA	NA	NA	FSS - Food Standards Scotland	Escherichia coli	PATH-SAFE project		NA	NA	NA	NA	NA						2022-09-05	2022-09-05	ESC_BB2893AA	Assembled	284	131680	5143470	Escherichia coli / Shigella;98.7%	110	78685	4.1
ESC_FC2830AA_AS	ESC_BB2894AA	20180404	Livestock	Ovine/Goat (Caprinae)	Ovine/Goat (Caprinae)	Ovine/Goat (Caprinae)	Ovine/Goat (Caprinae)	Sheep	2017	10	3	NA	Europe	United Kingdom	Scotland			NA	NA	NA	FSS - Food Standards Scotland	Escherichia coli	PATH-SAFE project		NA	NA	NA	NA	NA						2022-09-05	2022-09-05	ESC_BB2894AA	Assembled	169	193452	5032370	Escherichia coli / Shigella;100.0%	81	23852	4.1
ESC_FC2831AA_AS	ESC_BB2895AA	20180411	Livestock	Ovine/Goat (Caprinae)	Ovine/Goat (Caprinae)	Ovine/Goat (Caprinae)	Ovine/Goat (Caprinae)	Sheep	2017	11	27	NA	Europe	United Kingdom	Scotland			NA	NA	NA	FSS - Food Standards Scotland	Escherichia coli	PATH-SAFE project		NA	NA	NA	NA	NA						2022-09-05	2022-09-05	ESC_BB2895AA	Assembled	187	149320	5117687	Escherichia coli / Shigella;94.79%	132	71306	4.1
ESC_FC2832AA_AS	ESC_BB2896AA	20180418	Livestock	Ovine/Goat (Caprinae)	Ovine/Goat (Caprinae)	Ovine/Goat (Caprinae)	Ovine/Goat (Caprinae)	Sheep	2017	11	27	NA	Europe	United Kingdom	Scotland			NA	NA	NA	FSS - Food Standards Scotland	Escherichia coli	PATH-SAFE project		NA	NA	NA	NA	NA						2022-09-05	2022-09-05	ESC_BB2896AA	Assembled	222	192907	4901154	Escherichia coli / Shigella;98.08%	80	25090	4.1
ESC_FC2833AA_AS	ESC_BB2897AA	20180425	Livestock	Ovine/Goat (Caprinae)	Ovine/Goat (Caprinae)	Ovine/Goat (Caprinae)	Ovine/Goat (Caprinae)	Sheep	2017	11	27	NA	Europe	United Kingdom	Scotland			NA	NA	NA	FSS - Food Standards Scotland	Escherichia coli	PATH-SAFE project		NA	NA	NA	NA	NA						2022-09-05	2022-09-05	ESC_BB2897AA	Assembled	202	215286	5022482	Escherichia coli / Shigella;98.25%	80	19114	4.1
ESC_FC2834AA_AS	ESC_BB2898AA	20180432	Livestock	Ovine/Goat (Caprinae)	Ovine/Goat (Caprinae)	Ovine/Goat (Caprinae)	Ovine/Goat (Caprinae)	Sheep	2017	11	27	NA	Europe	United Kingdom	Scotland			NA	NA	NA	FSS - Food Standards Scotland	Escherichia coli	PATH-SAFE project		NA	NA	NA	NA	NA						2022-09-05	2022-09-05	ESC_BB2898AA	Assembled	229	119639	5130083	Escherichia coli / Shigella;99.27%	185	67780	4.1
ESC_FC2835AA_AS	ESC_BB2899AA	20180446	Livestock	Ovine/Goat (Caprinae)	Ovine/Goat (Caprinae)	Ovine/Goat (Caprinae)	Ovine/Goat (Caprinae)	Sheep	2017	11	27	NA	Europe	United Kingdom	Scotland			NA	NA	NA	FSS - Food Standards Scotland	Escherichia coli	PATH-SAFE project		NA	NA	NA	NA	NA						2022-09-05	2022-09-05	ESC_BB2899AA	Assembled	189	225954	5143055	Escherichia coli / Shigella;100.0%	84	14497	4.1
ESC_FC2836AA_AS	ESC_BB2900AA	20180453	Livestock	Ovine/Goat (Caprinae)	Ovine/Goat (Caprinae)	Ovine/Goat (Caprinae)	Ovine/Goat (Caprinae)	Sheep	2017	12	12	NA	Europe	United Kingdom	Scotland			NA	NA	NA	FSS - Food Standards Scotland	Escherichia coli	PATH-SAFE project		NA	NA	NA	NA	NA						2022-09-05	2022-09-05	ESC_BB2900AA	Assembled	187	195252	5299502	Escherichia coli / Shigella;98.57%	112	22130	4.1
ESC_FC2837AA_AS	ESC_BB2901AA	20180460	Livestock	Ovine/Goat (Caprinae)	Ovine/Goat (Caprinae)	Ovine/Goat (Caprinae)	Ovine/Goat (Caprinae)	Sheep	2017	12	12	NA	Europe	United Kingdom	Scotland			NA	NA	NA	FSS - Food Standards Scotland	Escherichia coli	PATH-SAFE project		NA	NA	NA	NA	NA						2022-09-05	2022-09-05	ESC_BB2901AA	Assembled	212	190331	5310082	Escherichia coli / Shigella;96.25%	123	184358	4.1
ESC_FC2838AA_AS	ESC_BB2902AA	20180467	Livestock	Ovine/Goat (Caprinae)	Ovine/Goat (Caprinae)	Ovine/Goat (Caprinae)	Ovine/Goat (Caprinae)	Sheep	2017	12	12	NA	Europe	United Kingdom	Scotland			NA	NA	NA	FSS - Food Standards Scotland	Escherichia coli	PATH-SAFE project		NA	NA	NA	NA	NA						2022-09-05	2022-09-05	ESC_BB2902AA	Assembled	152	129370	5275688	Escherichia coli / Shigella;96.68%	134	64883	4.1
ESC_FC2839AA_AS	ESC_BB2903AA	20180474	Livestock	Ovine/Goat (Caprinae)	Ovine/Goat (Caprinae)	Ovine/Goat (Caprinae)	Ovine/Goat (Caprinae)	Sheep	2017	12	12	NA	Europe	United Kingdom	Scotland			NA	NA	NA	FSS - Food Standards Scotland	Escherichia coli	PATH-SAFE project		NA	NA	NA	NA	NA						2022-09-05	2022-09-05	ESC_BB2903AA	Assembled	196	211323	5293448	Escherichia coli / Shigella;98.51%	102	39421	4.1
ESC_FC2840AA_AS	ESC_BB2904AA	20180495	Livestock	Bovine	Bovine	Bovine	Bovine	Bovine	2018	1	23	NA	Europe	United Kingdom	Scotland			NA	NA	NA	FSS - Food Standards Scotland	Escherichia coli	PATH-SAFE project		NA	NA	NA	NA	NA						2022-09-05	2022-09-05	ESC_BB2904AA	Assembled	222	195365	5126669	Escherichia coli / Shigella;98.93%	133	29486	4.1
ESC_FC2841AA_AS	ESC_BB2905AA	20180509	Livestock	Bovine	Bovine	Bovine	Bovine	Bovine	2018	1	23	NA	Europe	United Kingdom	Scotland			NA	NA	NA	FSS - Food Standards Scotland	Escherichia coli	PATH-SAFE project		NA	NA	NA	NA	NA						2022-09-05	2022-09-05	ESC_BB2905AA	Assembled	241	137325	5104841	Escherichia coli / Shigella;100.0%	160	48380	4.1
ESC_FC2842AA_AS	ESC_BB2906AA	20180516	Livestock	Bovine	Bovine	Bovine	Bovine	Bovine	2018	1	23	NA	Europe	United Kingdom	Scotland			NA	NA	NA	FSS - Food Standards Scotland	Escherichia coli	PATH-SAFE project		NA	NA	NA	NA	NA						2022-09-05	2022-09-05	ESC_BB2906AA	Assembled	223	220334	4852839	Escherichia coli / Shigella;94.55%	86	19517	4.1
ESC_FC2843AA_AS	ESC_BB2907AA	20180544	Livestock	Bovine	Bovine	Bovine	Bovine	Bovine	2018	2	20	NA	Europe	United Kingdom	Scotland			NA	NA	NA	FSS - Food Standards Scotland	Escherichia coli	PATH-SAFE project		NA	NA	NA	NA	NA						2022-09-05	2022-09-05	ESC_BB2907AA	Assembled	208	155872	5091185	Escherichia coli / Shigella;100.0%	124	24560	4.1
ESC_FC2844AA_AS	ESC_BB2908AA	20180572	Livestock	Bovine	Bovine	Bovine	Bovine	Bovine	2018	3	27	NA	Europe	United Kingdom	Scotland			NA	NA	NA	FSS - Food Standards Scotland	Escherichia coli	PATH-SAFE project		NA	NA	NA	NA	NA						2022-09-05	2022-09-05	ESC_BB2908AA	Assembled	166	210592	5206742	Escherichia coli / Shigella;97.32%	115	43410	4.1
ESC_FC2845AA_AS	ESC_BB2909AA	20180579	Livestock	Bovine	Bovine	Bovine	Bovine	Bovine	2018	3	27	NA	Europe	United Kingdom	Scotland			NA	NA	NA	FSS - Food Standards Scotland	Escherichia coli	PATH-SAFE project		NA	NA	NA	NA	NA						2022-09-05	2022-09-05	ESC_BB2909AA	Assembled	191	267869	5303714	Escherichia coli / Shigella;96.25%	115	34238	4.1
ESC_FC2846AA_AS	ESC_BB2910AA	20180586	Livestock	Bovine	Bovine	Bovine	Bovine	Bovine	2018	3	27	NA	Europe	United Kingdom	Scotland			NA	NA	NA	FSS - Food Standards Scotland	Escherichia coli	PATH-SAFE project		NA	NA	NA	NA	NA						2022-09-05	2022-09-05	ESC_BB2910AA	Assembled	226	194645	5059430	Escherichia coli / Shigella;100.0%	59	20279	4.1
ESC_FC2847AA_AS	ESC_BB2911AA	20180593	Livestock	Bovine	Bovine	Bovine	Bovine	Bovine	2018	3	27	NA	Europe	United Kingdom	Scotland			NA	NA	NA	FSS - Food Standards Scotland	Escherichia coli	PATH-SAFE project		NA	NA	NA	NA	NA						2022-09-05	2022-09-05	ESC_BB2911AA	Assembled	294	281491	5038338	Escherichia coli / Shigella;100.0%	85	17013	4.1
ESC_FC2848AA_AS	ESC_BB2912AA	20180614	Livestock	Ovine/Goat (Caprinae)	Ovine/Goat (Caprinae)	Ovine/Goat (Caprinae)	Ovine/Goat (Caprinae)	Sheep	2018	1	18	NA	Europe	United Kingdom	Scotland			NA	NA	NA	FSS - Food Standards Scotland	Escherichia coli	PATH-SAFE project		NA	NA	NA	NA	NA						2022-09-05	2022-09-05	ESC_BB2912AA	Assembled	152	697110	5150738	Escherichia coli / Shigella;95.83%	40	11542	4.1
ESC_FC2849AA_AS	ESC_BB2913AA	20180621	Livestock	Ovine/Goat (Caprinae)	Ovine/Goat (Caprinae)	Ovine/Goat (Caprinae)	Ovine/Goat (Caprinae)	Sheep	2018	1	18	NA	Europe	United Kingdom	Scotland			NA	NA	NA	FSS - Food Standards Scotland	Escherichia coli	PATH-SAFE project		NA	NA	NA	NA	NA						2022-09-05	2022-09-05	ESC_BB2913AA	Assembled	70	255453	5157637	Escherichia coli / Shigella;94.44%	80	40694	4.1
ESC_FC2851AA_AS	ESC_BB2915AA	20180670	Livestock	Ovine/Goat (Caprinae)	Ovine/Goat (Caprinae)	Ovine/Goat (Caprinae)	Ovine/Goat (Caprinae)	Sheep	2018	2	15	NA	Europe	United Kingdom	Scotland			NA	NA	NA	FSS - Food Standards Scotland	Escherichia coli	PATH-SAFE project		NA	NA	NA	NA	NA						2022-09-05	2022-09-05	ESC_BB2915AA	Assembled	202	177514	5121411	Escherichia coli / Shigella;98.46%	89	19381	4.1
ESC_FC2852AA_AS	ESC_BB2916AA	20180677	Livestock	Ovine/Goat (Caprinae)	Ovine/Goat (Caprinae)	Ovine/Goat (Caprinae)	Ovine/Goat (Caprinae)	Sheep	2018	2	15	NA	Europe	United Kingdom	Scotland			NA	NA	NA	FSS - Food Standards Scotland	Escherichia coli	PATH-SAFE project		NA	NA	NA	NA	NA						2022-09-05	2022-09-05	ESC_BB2916AA	Assembled	202	145687	5133987	Escherichia coli / Shigella;96.67%	146	38608	4.1
ESC_FC2853AA_AS	ESC_BB2917AA	20180684	Livestock	Ovine/Goat (Caprinae)	Ovine/Goat (Caprinae)	Ovine/Goat (Caprinae)	Ovine/Goat (Caprinae)	Sheep	2018	2	15	NA	Europe	United Kingdom	Scotland			NA	NA	NA	FSS - Food Standards Scotland	Escherichia coli	PATH-SAFE project		NA	NA	NA	NA	NA						2022-09-05	2022-09-05	ESC_BB2917AA	Assembled	199	215238	4961248	Escherichia coli / Shigella;100.0%	88	18704	4.1
ESC_FC2854AA_AS	ESC_BB2918AA	20180691	Livestock	Ovine/Goat (Caprinae)	Ovine/Goat (Caprinae)	Ovine/Goat (Caprinae)	Ovine/Goat (Caprinae)	Sheep	2018	3	20	NA	Europe	United Kingdom	Scotland			NA	NA	NA	FSS - Food Standards Scotland	Escherichia coli	PATH-SAFE project		NA	NA	NA	NA	NA						2022-09-05	2022-09-05	ESC_BB2918AA	Assembled	154	219538	4762713	Escherichia coli / Shigella;97.87%	69	12943	4.1
ESC_FC2855AA_AS	ESC_BB2919AA	20180698	Livestock	Ovine/Goat (Caprinae)	Ovine/Goat (Caprinae)	Ovine/Goat (Caprinae)	Ovine/Goat (Caprinae)	Sheep	2018	3	20	NA	Europe	United Kingdom	Scotland			NA	NA	NA	FSS - Food Standards Scotland	Escherichia coli	PATH-SAFE project		NA	NA	NA	NA	NA						2022-09-05	2022-09-05	ESC_BB2919AA	Assembled	219	211363	4900000	Escherichia coli / Shigella;95.56%	61	30686	4.1
ESC_FC2856AA_AS	ESC_BB2920AA	20180706	Livestock	Ovine/Goat (Caprinae)	Ovine/Goat (Caprinae)	Ovine/Goat (Caprinae)	Ovine/Goat (Caprinae)	Sheep	2018	3	20	NA	Europe	United Kingdom	Scotland			NA	NA	NA	FSS - Food Standards Scotland	Escherichia coli	PATH-SAFE project		NA	NA	NA	NA	NA						2022-09-05	2022-09-05	ESC_BB2920AA	Assembled	222	197510	5086264	Escherichia coli / Shigella;96.26%	125	40342	4.1
ESC_FC2857AA_AS	ESC_BB2921AA	20180720	Livestock	Ovine/Goat (Caprinae)	Ovine/Goat (Caprinae)	Ovine/Goat (Caprinae)	Ovine/Goat (Caprinae)	Sheep	2018	3	20	NA	Europe	United Kingdom	Scotland			NA	NA	NA	FSS - Food Standards Scotland	Escherichia coli	PATH-SAFE project		NA	NA	NA	NA	NA						2022-09-05	2022-09-05	ESC_BB2921AA	Assembled	165	270994	4801883	Escherichia coli / Shigella;97.83%	57	14899	4.1
ESC_FC2858AA_AS	ESC_BB2922AA	20180727	Livestock	Ovine/Goat (Caprinae)	Ovine/Goat (Caprinae)	Ovine/Goat (Caprinae)	Ovine/Goat (Caprinae)	Sheep	2018	3	20	NA	Europe	United Kingdom	Scotland			NA	NA	NA	FSS - Food Standards Scotland	Escherichia coli	PATH-SAFE project		NA	NA	NA	NA	NA						2022-09-05	2022-09-05	ESC_BB2922AA	Assembled	72	279415	5466854	Escherichia coli / Shigella;98.77%	135	19819	4.1
ESC_FC2859AA_AS	ESC_BB2923AA	20180738	Livestock	Swine	Swine	Swine	Swine	Swine	2017	6	26	NA	Europe	United Kingdom	Scotland			NA	NA	NA	FSS - Food Standards Scotland	Escherichia coli	PATH-SAFE project		NA	NA	NA	NA	NA						2022-09-05	2022-09-05	ESC_BB2923AA	Assembled	183	217197	5048244	Escherichia coli / Shigella;96.0%	64	32093	4.1
ESC_FC2860AA_AS	ESC_BB2924AA	20180745	Livestock	Swine	Swine	Swine	Swine	Swine	2017	6	26	NA	Europe	United Kingdom	Scotland			NA	NA	NA	FSS - Food Standards Scotland	Escherichia coli	PATH-SAFE project		NA	NA	NA	NA	NA						2022-09-05	2022-09-05	ESC_BB2924AA	Assembled	242	205606	4854739	Escherichia coli / Shigella;98.0%	63	25422	4.1
ESC_FC2861AA_AS	ESC_BB2925AA	20180752	Livestock	Swine	Swine	Swine	Swine	Swine	2017	7	20	NA	Europe	United Kingdom	Scotland			NA	NA	NA	FSS - Food Standards Scotland	Escherichia coli	PATH-SAFE project		NA	NA	NA	NA	NA						2022-09-05	2022-09-05	ESC_BB2925AA	Assembled	269	405088	4670520	Escherichia coli / Shigella;100.0%	40	10544	4.1
ESC_FC2862AA_AS	ESC_BB2926AA	20180759	Livestock	Swine	Swine	Swine	Swine	Swine	2017	7	20	NA	Europe	United Kingdom	Scotland			NA	NA	NA	FSS - Food Standards Scotland	Escherichia coli	PATH-SAFE project		NA	NA	NA	NA	NA						2022-09-05	2022-09-05	ESC_BB2926AA	Assembled	268	206435	4590583	Escherichia coli / Shigella;100.0%	59	10710	4.1
ESC_FC2863AA_AS	ESC_BB2927AA	20180766	Livestock	Swine	Swine	Swine	Swine	Swine	2017	7	20	NA	Europe	United Kingdom	Scotland			NA	NA	NA	FSS - Food Standards Scotland	Escherichia coli	PATH-SAFE project		NA	NA	NA	NA	NA						2022-09-05	2022-09-05	ESC_BB2927AA	Assembled	220	338905	4818490	Escherichia coli / Shigella;100.0%	29	8316	4.1
ESC_FC2864AA_AS	ESC_BB2928AA	20180773	Livestock	Swine	Swine	Swine	Swine	Swine	2017	7	20	NA	Europe	United Kingdom	Scotland			NA	NA	NA	FSS - Food Standards Scotland	Escherichia coli	PATH-SAFE project		NA	NA	NA	NA	NA						2022-09-05	2022-09-05	ESC_BB2928AA	Assembled	252	206435	4590662	Escherichia coli / Shigella;100.0%	62	14796	4.1
ESC_FC2865AA_AS	ESC_BB2929AA	20180780	Livestock	Swine	Swine	Swine	Swine	Swine	2017	11	27	NA	Europe	United Kingdom	Scotland			NA	NA	NA	FSS - Food Standards Scotland	Escherichia coli	PATH-SAFE project		NA	NA	NA	NA	NA						2022-09-05	2022-09-05	ESC_BB2929AA	Assembled	267	137985	4875954	Escherichia coli / Shigella;95.46%	89	29622	4.1
ESC_FC2866AA_AS	ESC_BB2930AA	20180787	Livestock	Swine	Swine	Swine	Swine	Swine	2017	11	27	NA	Europe	United Kingdom	Scotland			NA	NA	NA	FSS - Food Standards Scotland	Escherichia coli	PATH-SAFE project		NA	NA	NA	NA	NA						2022-09-05	2022-09-05	ESC_BB2930AA	Assembled	144	198041	5341395	Escherichia coli / Shigella;98.63%	109	24069	4.1
ESC_FC2867AA_AS	ESC_BB2931AA	20180794	Livestock	Swine	Swine	Swine	Swine	Swine	2017	11	27	NA	Europe	United Kingdom	Scotland			NA	NA	NA	FSS - Food Standards Scotland	Escherichia coli	PATH-SAFE project		NA	NA	NA	NA	NA						2022-09-05	2022-09-05	ESC_BB2931AA	Assembled	190	181607	4777562	Escherichia coli / Shigella;95.46%	82	21852	4.1
ESC_FC2868AA_AS	ESC_BB2932AA	20180801	Livestock	Swine	Swine	Swine	Swine	Swine	2017	11	27	NA	Europe	United Kingdom	Scotland			NA	NA	NA	FSS - Food Standards Scotland	Escherichia coli	PATH-SAFE project		NA	NA	NA	NA	NA						2022-09-05	2022-09-05	ESC_BB2932AA	Assembled	184	321313	5094567	Escherichia coli / Shigella;89.3%	78	47829	4.1
ESC_FC2869AA_AS	ESC_BB2933AA	20180808	Livestock	Swine	Swine	Swine	Swine	Swine	2017	12	12	NA	Europe	United Kingdom	Scotland			NA	NA	NA	FSS - Food Standards Scotland	Escherichia coli	PATH-SAFE project		NA	NA	NA	NA	NA						2022-09-05	2022-09-05	ESC_BB2933AA	Assembled	183	249507	4802687	Escherichia coli / Shigella;97.22%	46	44135	4.1
ESC_FC2870AA_AS	ESC_BB2934AA	20180815	Livestock	Swine	Swine	Swine	Swine	Swine	2017	12	12	NA	Europe	United Kingdom	Scotland			NA	NA	NA	FSS - Food Standards Scotland	Escherichia coli	PATH-SAFE project		NA	NA	NA	NA	NA						2022-09-05	2022-09-05	ESC_BB2934AA	Assembled	102	212779	4975068	Escherichia coli / Shigella;100.0%	68	16902	4.1
ESC_FC2871AA_AS	ESC_BB2935AA	20180843	Livestock	Swine	Swine	Swine	Swine	Swine	2018	1	31	NA	Europe	United Kingdom	Scotland			NA	NA	NA	FSS - Food Standards Scotland	Escherichia coli	PATH-SAFE project		NA	NA	NA	NA	NA						2022-09-05	2022-09-05	ESC_BB2935AA	Assembled	180	241963	5154020	Escherichia coli / Shigella;95.65%	100	40284	4.1
ESC_FC2872AA_AS	ESC_BB2936AA	20180850	Livestock	Swine	Swine	Swine	Swine	Swine	2018	1	31	NA	Europe	United Kingdom	Scotland			NA	NA	NA	FSS - Food Standards Scotland	Escherichia coli	PATH-SAFE project		NA	NA	NA	NA	NA						2022-09-05	2022-09-05	ESC_BB2936AA	Assembled	213	726618	4928732	Escherichia coli / Shigella;100.0%	25	9705	4.1
ESC_FC2873AA_AS	ESC_BB2937AA	20180864	Livestock	Swine	Swine	Swine	Swine	Swine	2018	3	28	NA	Europe	United Kingdom	Scotland			NA	NA	NA	FSS - Food Standards Scotland	Escherichia coli	PATH-SAFE project		NA	NA	NA	NA	NA						2022-09-05	2022-09-05	ESC_BB2937AA	Assembled	459	228032	4158804	Escherichia coli / Shigella;97.44%	49	10664	4.1
ESC_FC2875AA_AS	ESC_BB2939AA	20180878	Livestock	Swine	Swine	Swine	Swine	Swine	2018	3	28	NA	Europe	United Kingdom	Scotland			NA	NA	NA	FSS - Food Standards Scotland	Escherichia coli	PATH-SAFE project		NA	NA	NA	NA	NA						2022-09-05	2022-09-05	ESC_BB2939AA	Assembled	281	220049	4787998	Escherichia coli / Shigella;100.0%	54	28404	4.1
ESC_FC2876AA_AS	ESC_BB2940AA	20180885	Livestock	Swine	Swine	Swine	Swine	Swine	2018	3	28	NA	Europe	United Kingdom	Scotland			NA	NA	NA	FSS - Food Standards Scotland	Escherichia coli	PATH-SAFE project		NA	NA	NA	NA	NA						2022-09-05	2022-09-05	ESC_BB2940AA	Assembled	203	89018	4869045	Escherichia coli / Shigella;97.32%	148	28117	4.1
ESC_FC2877AA_AS	ESC_BB2941AA	20180892	Livestock	Swine	Swine	Swine	Swine	Swine	2018	3	28	NA	Europe	United Kingdom	Scotland			NA	NA	NA	FSS - Food Standards Scotland	Escherichia coli	PATH-SAFE project		NA	NA	NA	NA	NA						2022-09-05	2022-09-05	ESC_BB2941AA	Assembled	110	241904	5248761	Escherichia coli / Shigella;96.51%	126	19185	4.1
ESC_FC2878AA_AS	ESC_BB2942AA	20180899	Livestock	Swine	Swine	Swine	Swine	Swine	2018	3	28	NA	Europe	United Kingdom	Scotland			NA	NA	NA	FSS - Food Standards Scotland	Escherichia coli	PATH-SAFE project		NA	NA	NA	NA	NA						2022-09-05	2022-09-05	ESC_BB2942AA	Assembled	248	293284	4733413	Escherichia coli / Shigella;90.25%	55	20279	4.1
ESC_FC2879AA_AS	ESC_BB2943AA	20180906	Livestock	Poultry	Poultry	Poultry	Chicken	Chicken	2017	6	28	NA	Europe	United Kingdom	Scotland			NA	NA	NA	FSS - Food Standards Scotland	Escherichia coli	PATH-SAFE project		NA	NA	NA	NA	NA						2022-09-05	2022-09-05	ESC_BB2943AA	Assembled	179	185021	5147629	Escherichia coli / Shigella;92.47%	139	44574	4.1
ESC_FC2880AA_AS	ESC_BB2944AA	20180913	Livestock	Poultry	Poultry	Poultry	Chicken	Chicken	2017	7	25	NA	Europe	United Kingdom	Scotland			NA	NA	NA	FSS - Food Standards Scotland	Escherichia coli	PATH-SAFE project		NA	NA	NA	NA	NA						2022-09-05	2022-09-05	ESC_BB2944AA	Assembled	184	289670	4983476	Escherichia coli / Shigella;97.61%	57	16436	4.1
ESC_FC2883AA_AS	ESC_BB2947AA	20180920	Livestock	Poultry	Poultry	Poultry	Chicken	Chicken	2017	8	23	NA	Europe	United Kingdom	Scotland			NA	NA	NA	FSS - Food Standards Scotland	Escherichia coli	PATH-SAFE project		NA	NA	NA	NA	NA						2022-09-06	2022-09-06	ESC_BB2947AA	Assembled	188	173234	5193640	Escherichia coli / Shigella;93.68%	140	33016	4.1
ESC_FC2885AA_AS	ESC_BB2949AA	20180934	Livestock	Poultry	Poultry	Poultry	Chicken	Chicken	2017	9	25	NA	Europe	United Kingdom	Scotland			NA	NA	NA	FSS - Food Standards Scotland	Escherichia coli	PATH-SAFE project		NA	NA	NA	NA	NA						2022-09-06	2022-09-06	ESC_BB2949AA	Assembled	199	92392	5226290	Escherichia coli / Shigella;92.57%	160	88868	4.1
ESC_FC2886AA_AS	ESC_BB2950AA	20180948	Livestock	Poultry	Poultry	Poultry	Chicken	Chicken	2017	9	25	NA	Europe	United Kingdom	Scotland			NA	NA	NA	FSS - Food Standards Scotland	Escherichia coli	PATH-SAFE project		NA	NA	NA	NA	NA						2022-09-06	2022-09-06	ESC_BB2950AA	Assembled	191	172699	5327252	Escherichia coli / Shigella;90.9%	91	34972	4.1
ESC_FC2887AA_AS	ESC_BB2951AA	20180955	Livestock	Poultry	Poultry	Poultry	Chicken	Chicken	2017	9	25	NA	Europe	United Kingdom	Scotland			NA	NA	NA	FSS - Food Standards Scotland	Escherichia coli	PATH-SAFE project		NA	NA	NA	NA	NA						2022-09-06	2022-09-06	ESC_BB2951AA	Assembled	199	143928	5112056	Escherichia coli / Shigella;98.91%	142	98328	4.1
ESC_FC2888AA_AS	ESC_BB2952AA	20180962	Livestock	Poultry	Poultry	Poultry	Chicken	Chicken	2017	9	25	NA	Europe	United Kingdom	Scotland			NA	NA	NA	FSS - Food Standards Scotland	Escherichia coli	PATH-SAFE project		NA	NA	NA	NA	NA						2022-09-06	2022-09-06	ESC_BB2952AA	Assembled	179	281591	5301549	Escherichia coli / Shigella;100.0%	100	28042	4.1
ESC_FC2889AA_AS	ESC_BB2953AA	20180976	Livestock	Poultry	Poultry	Poultry	Chicken	Chicken	2017	10	22	NA	Europe	United Kingdom	Scotland			NA	NA	NA	FSS - Food Standards Scotland	Escherichia coli	PATH-SAFE project		NA	NA	NA	NA	NA						2022-09-06	2022-09-06	ESC_BB2953AA	Assembled	204	254727	5342944	Escherichia coli / Shigella;100.0%	130	32765	4.1
ESC_FC2890AA_AS	ESC_BB2954AA	20180983	Livestock	Poultry	Poultry	Poultry	Chicken	Chicken	2017	10	22	NA	Europe	United Kingdom	Scotland			NA	NA	NA	FSS - Food Standards Scotland	Escherichia coli	PATH-SAFE project		NA	NA	NA	NA	NA						2022-09-06	2022-09-06	ESC_BB2954AA	Assembled	292	121401	5341841	Escherichia coli / Shigella;97.42%	256	75759	4.1
ESC_FC2891AA_AS	ESC_BB2955AA	20180990	Livestock	Poultry	Poultry	Poultry	Chicken	Chicken	2017	10	22	NA	Europe	United Kingdom	Scotland			NA	NA	NA	FSS - Food Standards Scotland	Escherichia coli	PATH-SAFE project		NA	NA	NA	NA	NA						2022-09-06	2022-09-06	ESC_BB2955AA	Assembled	160	202363	5129219	Escherichia coli / Shigella;97.22%	115	26396	4.1
ESC_FC2892AA_AS	ESC_BB2956AA	20180997	Livestock	Poultry	Poultry	Poultry	Chicken	Chicken	2017	10	22	NA	Europe	United Kingdom	Scotland			NA	NA	NA	FSS - Food Standards Scotland	Escherichia coli	PATH-SAFE project		NA	NA	NA	NA	NA						2022-09-06	2022-09-06	ESC_BB2956AA	Assembled	128	104510	5344538	Escherichia coli / Shigella;98.0%	239	39604	4.1
ESC_FC2893AA_AS	ESC_BB2957AA	20181004	Livestock	Poultry	Poultry	Poultry	Chicken	Chicken	2017	10	22	NA	Europe	United Kingdom	Scotland			NA	NA	NA	FSS - Food Standards Scotland	Escherichia coli	PATH-SAFE project		NA	NA	NA	NA	NA						2022-09-06	2022-09-06	ESC_BB2957AA	Assembled	187	156064	5155639	Escherichia coli / Shigella;98.25%	81	41059	4.1
ESC_FC2896AA_AS	ESC_BB2960AA	20181039	Livestock	Poultry	Poultry	Poultry	Chicken	Chicken	2017	12	11	NA	Europe	United Kingdom	Scotland			NA	NA	NA	FSS - Food Standards Scotland	Escherichia coli	PATH-SAFE project		NA	NA	NA	NA	NA						2022-09-06	2022-09-06	ESC_BB2960AA	Assembled	185	198507	5377780	Escherichia coli / Shigella;96.59%	120	28441	4.1
ESC_FC2902AA_AS	ESC_BB2966AA	20181053	Livestock	Poultry	Poultry	Poultry	Chicken	Chicken	2017	12	11	NA	Europe	United Kingdom	Scotland			NA	NA	NA	FSS - Food Standards Scotland	Escherichia coli	PATH-SAFE project		NA	NA	NA	NA	NA						2022-09-06	2022-09-06	ESC_BB2966AA	Assembled	234	214358	4954236	Escherichia coli / Shigella;100.0%	75	14983	4.1
ESC_FC2903AA_AS	ESC_BB2967AA	20181060	Livestock	Poultry	Poultry	Poultry	Chicken	Chicken	2017	12	11	NA	Europe	United Kingdom	Scotland			NA	NA	NA	FSS - Food Standards Scotland	Escherichia coli	PATH-SAFE project		NA	NA	NA	NA	NA						2022-09-06	2022-09-06	ESC_BB2967AA	Assembled	340	279809	4900765	Escherichia coli / Shigella;97.56%	56	18129	4.1
ESC_FC2905AA_AS	ESC_BB2969AA	20181074	Livestock	Poultry	Poultry	Poultry	Chicken	Chicken	2017	12	19	NA	Europe	United Kingdom	Scotland			NA	NA	NA	FSS - Food Standards Scotland	Escherichia coli	PATH-SAFE project		NA	NA	NA	NA	NA						2022-09-06	2022-09-06	ESC_BB2969AA	Assembled	131	203954	5263959	Escherichia coli / Shigella;98.68%	133	71002	4.1
ESC_FC2906AA_AS	ESC_BB2970AA	20181088	Livestock	Poultry	Poultry	Poultry	Chicken	Chicken	2017	12	19	NA	Europe	United Kingdom	Scotland			NA	NA	NA	FSS - Food Standards Scotland	Escherichia coli	PATH-SAFE project		NA	NA	NA	NA	NA						2022-09-06	2022-09-06	ESC_BB2970AA	Assembled	203	173235	5204596	Escherichia coli / Shigella;92.87%	159	39141	4.1
ESC_FC2907AA_AS	ESC_BB2971AA	20181095	Livestock	Poultry	Poultry	Poultry	Chicken	Chicken	2017	12	19	NA	Europe	United Kingdom	Scotland			NA	NA	NA	FSS - Food Standards Scotland	Escherichia coli	PATH-SAFE project		NA	NA	NA	NA	NA						2022-09-06	2022-09-06	ESC_BB2971AA	Assembled	63	143790	5040105	Escherichia coli / Shigella;98.24%	171	49037	4.1
ESC_FC2908AA_AS	ESC_BB2972AA	20181102	Livestock	Poultry	Poultry	Poultry	Chicken	Chicken	2017	12	19	NA	Europe	United Kingdom	Scotland			NA	NA	NA	FSS - Food Standards Scotland	Escherichia coli	PATH-SAFE project		NA	NA	NA	NA	NA						2022-09-06	2022-09-06	ESC_BB2972AA	Assembled	242	150379	5177943	Escherichia coli / Shigella;92.03%	143	27785	4.1
ESC_FC2909AA_AS	ESC_BB2973AA	20181109	Livestock	Poultry	Poultry	Poultry	Chicken	Chicken	2017	12	19	NA	Europe	United Kingdom	Scotland			NA	NA	NA	FSS - Food Standards Scotland	Escherichia coli	PATH-SAFE project		NA	NA	NA	NA	NA						2022-09-06	2022-09-06	ESC_BB2973AA	Assembled	102	140923	5125889	Escherichia coli / Shigella;93.33%	113	23051	4.1
ESC_FC2911AA_AS	ESC_BB2975AA	20181116	Livestock	Poultry	Poultry	Poultry	Chicken	Chicken	2017	12	19	NA	Europe	United Kingdom	Scotland			NA	NA	NA	FSS - Food Standards Scotland	Escherichia coli	PATH-SAFE project		NA	NA	NA	NA	NA						2022-09-06	2022-09-06	ESC_BB2975AA	Assembled	208	156015	5371559	Escherichia coli / Shigella;93.64%	184	62636	4.1
ESC_FC2915AA_AS	ESC_BB2979AA	20181123	Livestock	Poultry	Poultry	Poultry	Chicken	Chicken	2018	1	11	NA	Europe	United Kingdom	Scotland			NA	NA	NA	FSS - Food Standards Scotland	Escherichia coli	PATH-SAFE project		NA	NA	NA	NA	NA						2022-09-06	2022-09-06	ESC_BB2979AA	Assembled	185	223970	4711295	Escherichia coli / Shigella;98.22%	67	30221	4.1
ESC_FC2916AA_AS	ESC_BB2980AA	20181130	Livestock	Poultry	Poultry	Poultry	Chicken	Chicken	2018	1	11	NA	Europe	United Kingdom	Scotland			NA	NA	NA	FSS - Food Standards Scotland	Escherichia coli	PATH-SAFE project		NA	NA	NA	NA	NA						2022-09-06	2022-09-06	ESC_BB2980AA	Assembled	141	105233	5412237	Escherichia coli / Shigella;92.83%	179	28281	4.1
ESC_FC2917AA_AS	ESC_BB2981AA	20181151	Livestock	Poultry	Poultry	Poultry	Chicken	Chicken	2018	2	20	NA	Europe	United Kingdom	Scotland			NA	NA	NA	FSS - Food Standards Scotland	Escherichia coli	PATH-SAFE project		NA	NA	NA	NA	NA						2022-09-06	2022-09-06	ESC_BB2981AA	Assembled	175	554282	5210429	Escherichia coli / Shigella;97.14%	40	15356	4.1
ESC_FC2920AA_AS	ESC_BB2984AA	20181158	Livestock	Poultry	Poultry	Poultry	Chicken	Chicken	2018	2	20	NA	Europe	United Kingdom	Scotland			NA	NA	NA	FSS - Food Standards Scotland	Escherichia coli	PATH-SAFE project		NA	NA	NA	NA	NA						2022-09-06	2022-09-06	ESC_BB2984AA	Assembled	233	111633	5467055	Escherichia coli / Shigella;96.82%	228	71496	4.1
ESC_FC2922AA_AS	ESC_BB2986AA	20181172	Livestock	Poultry	Poultry	Poultry	Chicken	Chicken	2018	3	8	NA	Europe	United Kingdom	Scotland			NA	NA	NA	FSS - Food Standards Scotland	Escherichia coli	PATH-SAFE project		NA	NA	NA	NA	NA						2022-09-06	2022-09-06	ESC_BB2986AA	Assembled	246	148455	5065618	Escherichia coli / Shigella;97.47%	121	25187	4.1
ESC_FC2924AA_AS	ESC_BB2988AA	20181179	Livestock	Poultry	Poultry	Poultry	Chicken	Chicken	2018	3	8	NA	Europe	United Kingdom	Scotland			NA	NA	NA	FSS - Food Standards Scotland	Escherichia coli	PATH-SAFE project		NA	NA	NA	NA	NA						2022-09-06	2022-09-06	ESC_BB2988AA	Assembled	218	241307	5446507	Escherichia coli / Shigella;93.55%	128	32109	4.1
ESC_FC2930AA_AS	ESC_BB2994AA	20181186	Livestock	Poultry	Poultry	Poultry	Chicken	Chicken	2018	3	8	NA	Europe	United Kingdom	Scotland			NA	NA	NA	FSS - Food Standards Scotland	Escherichia coli	PATH-SAFE project		NA	NA	NA	NA	NA						2022-09-06	2022-09-06	ESC_BB2994AA	Assembled	203	289835	4854423	Escherichia coli / Shigella;94.59%	58	17220	4.1
ESC_FC2936AA_AS	ESC_BB3000AA	20190278	Livestock	Ovine/Goat (Caprinae)	Ovine/Goat (Caprinae)	Ovine/Goat (Caprinae)	Ovine/Goat (Caprinae)	Sheep	2019	8	13	NA	Europe	United Kingdom	Scotland			NA	NA	NA	FSS - Food Standards Scotland	Escherichia coli	PATH-SAFE project		NA	NA	NA	NA	NA						2022-09-06	2022-09-06	ESC_BB3000AA	Assembled	193	259825	4676474	Escherichia coli / Shigella;100.0%	61	18857	4.1
ESC_FC2941AA_AS	ESC_BB3005AA	20190286	Livestock	Ovine/Goat (Caprinae)	Ovine/Goat (Caprinae)	Ovine/Goat (Caprinae)	Ovine/Goat (Caprinae)	Sheep	2019	8	13	NA	Europe	United Kingdom	Scotland			NA	NA	NA	FSS - Food Standards Scotland	Escherichia coli	PATH-SAFE project		NA	NA	NA	NA	NA						2022-09-06	2022-09-06	ESC_BB3005AA	Assembled	177	163072	5205165	Escherichia coli / Shigella;98.97%	146	42589	4.1
ESC_FC2946AA_AS	ESC_BB3010AA	20190302	Livestock	Ovine/Goat (Caprinae)	Ovine/Goat (Caprinae)	Ovine/Goat (Caprinae)	Ovine/Goat (Caprinae)	Sheep	2019	8	13	NA	Europe	United Kingdom	Scotland			NA	NA	NA	FSS - Food Standards Scotland	Escherichia coli	PATH-SAFE project		NA	NA	NA	NA	NA						2022-09-06	2022-09-06	ESC_BB3010AA	Assembled	159	195551	5308682	Escherichia coli / Shigella;95.24%	116	24386	4.1
ESC_FC2947AA_AS	ESC_BB3011AA	20190310	Livestock	Ovine/Goat (Caprinae)	Ovine/Goat (Caprinae)	Ovine/Goat (Caprinae)	Ovine/Goat (Caprinae)	Sheep	2019	8	13	NA	Europe	United Kingdom	Scotland			NA	NA	NA	FSS - Food Standards Scotland	Escherichia coli	PATH-SAFE project		NA	NA	NA	NA	NA						2022-09-06	2022-09-06	ESC_BB3011AA	Assembled	147	177513	5128130	Escherichia coli / Shigella;98.42%	91	24851	4.1
ESC_FC2948AA_AS	ESC_BB3012AA	20190318	Livestock	Swine	Swine	Swine	Swine	Swine	2019	8	20	NA	Europe	United Kingdom	Scotland			NA	NA	NA	FSS - Food Standards Scotland	Escherichia coli	PATH-SAFE project		NA	NA	NA	NA	NA						2022-09-06	2022-09-06	ESC_BB3012AA	Assembled	158	251835	4971655	Escherichia coli / Shigella;97.15%	110	127576	4.1
ESC_FC2949AA_AS	ESC_BB3013AA	20190326	Livestock	Swine	Swine	Swine	Swine	Swine	2019	8	20	NA	Europe	United Kingdom	Scotland			NA	NA	NA	FSS - Food Standards Scotland	Escherichia coli	PATH-SAFE project		NA	NA	NA	NA	NA						2022-09-06	2022-09-06	ESC_BB3013AA	Assembled	193	201920	5314764	Escherichia coli / Shigella;94.74%	145	52207	4.1
ESC_FC2950AA_AS	ESC_BB3014AA	20190334	Livestock	Swine	Swine	Swine	Swine	Swine	2019	8	20	NA	Europe	United Kingdom	Scotland			NA	NA	NA	FSS - Food Standards Scotland	Escherichia coli	PATH-SAFE project		NA	NA	NA	NA	NA						2022-09-06	2022-09-06	ESC_BB3014AA	Assembled	354	184299	5056873	Escherichia coli / Shigella;99.02%	178	42152	4.1
ESC_FC2951AA_AS	ESC_BB3015AA	20190342	Livestock	Swine	Swine	Swine	Swine	Swine	2019	8	20	NA	Europe	United Kingdom	Scotland			NA	NA	NA	FSS - Food Standards Scotland	Escherichia coli	PATH-SAFE project		NA	NA	NA	NA	NA						2022-09-06	2022-09-06	ESC_BB3015AA	Assembled	281	147702	4713789	Escherichia coli / Shigella;94.99%	75	13350	4.1
ESC_FC2952AA_AS	ESC_BB3016AA	20190350	Livestock	Swine	Swine	Swine	Swine	Swine	2019	8	20	NA	Europe	United Kingdom	Scotland			NA	NA	NA	FSS - Food Standards Scotland	Escherichia coli	PATH-SAFE project		NA	NA	NA	NA	NA						2022-09-06	2022-09-06	ESC_BB3016AA	Assembled	132	312610	5207400	Escherichia coli / Shigella;100.0%	65	8107	4.1
ESC_GC7638AA_AS	ESC_CB5766AA	HU61	Human	Human	Human-UTI	Human	UTI	UTI	2019	NA	NA	NA	Europe	United Kingdom	Scotland	Edinburgh	Edinburgh	NA	NA	NA	Alison Low	Escherichia coli	PATH-SAFE project		NA	NA	NA	NA	NA						2022-11-21	2022-11-21	ESC_CB5766AA	Assembled	84	227594	5267631	Escherichia coli / Shigella;97.83%	150	10256	4.1
ESC_MC9920AA_AS	ESC_CB5767AA	HB29	Human	Human	Human-Bacteraemia	Human	Bacteraemia	Bacteraemia	2019	2	25	NA	Europe	United Kingdom	Scotland	Edinburgh	Edinburgh	NA	NA	NA	Alison Low	Escherichia coli	PATH-SAFE project		NA	NA	NA	NA	NA						2022-11-21	2022-11-21	ESC_CB5767AA	Assembled	156.1	336314	5226386	Escherichia coli / Shigella;100.0%	73	1399	5.1
ESC_GC7641AA_AS	ESC_CB5769AA	HU81	Human	Human	Human-UTI	Human	UTI	UTI	2019	NA	NA	NA	Europe	United Kingdom	Scotland	Edinburgh	Edinburgh	NA	NA	NA	Alison Low	Escherichia coli	PATH-SAFE project		NA	NA	NA	NA	NA						2022-11-21	2022-11-21	ESC_CB5769AA	Assembled	201	247635	4782803	Escherichia coli / Shigella;100.0%	51	9427	4.1
ESC_GC7642AA_AS	ESC_CB5770AA	HU80	Human	Human	Human-UTI	Human	UTI	UTI	2019	NA	NA	NA	Europe	United Kingdom	Scotland	Edinburgh	Edinburgh	NA	NA	NA	Alison Low	Escherichia coli	PATH-SAFE project		NA	NA	NA	NA	NA						2022-11-21	2022-11-21	ESC_CB5770AA	Assembled	170	387219	5080443	Escherichia coli / Shigella;97.5%	60	17347	4.1
ESC_GC7643AA_AS	ESC_CB5771AA	HU52	Human	Human	Human-UTI	Human	UTI	UTI	2019	NA	NA	NA	Europe	United Kingdom	Scotland	Edinburgh	Edinburgh	NA	NA	NA	Alison Low	Escherichia coli	PATH-SAFE project		NA	NA	NA	NA	NA						2022-11-21	2022-11-21	ESC_CB5771AA	Assembled	145	347986	5262633	Escherichia coli / Shigella;96.37%	72	9003	4.1
ESC_GC7644AA_AS	ESC_CB5772AA	HB27	Human	Human	Human-Bacteraemia	Human	Bacteraemia	Bacteraemia	2019	2	21	NA	Europe	United Kingdom	Scotland	Edinburgh	Edinburgh	NA	NA	NA	Alison Low	Escherichia coli	PATH-SAFE project		NA	NA	NA	NA	NA						2022-11-21	2022-11-21	ESC_CB5772AA	Assembled	122	363844	4982676	Escherichia coli / Shigella;90.74%	97	16912	4.1
ESC_GC7645AA_AS	ESC_CB5773AA	HB26	Human	Human	Human-Bacteraemia	Human	Bacteraemia	Bacteraemia	2019	2	20	NA	Europe	United Kingdom	Scotland	Edinburgh	Edinburgh	NA	NA	NA	Alison Low	Escherichia coli	PATH-SAFE project		NA	NA	NA	NA	NA						2022-11-21	2022-11-21	ESC_CB5773AA	Assembled	125	378159	5081799	Escherichia coli / Shigella;100.0%	54	12620	4.1
ESC_GC7646AA_AS	ESC_CB5774AA	HB35	Human	Human	Human-Bacteraemia	Human	Bacteraemia	Bacteraemia	2019	11	7	NA	Europe	United Kingdom	Scotland	Edinburgh	Edinburgh	NA	NA	NA	Alison Low	Escherichia coli	PATH-SAFE project		NA	NA	NA	NA	NA						2022-11-21	2022-11-21	ESC_CB5774AA	Assembled	111	225995	5018658	Escherichia coli / Shigella;100.0%	111	17820	4.1
ESC_GC7647AA_AS	ESC_CB5775AA	HU79	Human	Human	Human-UTI	Human	UTI	UTI	2019	NA	NA	NA	Europe	United Kingdom	Scotland	Edinburgh	Edinburgh	NA	NA	NA	Alison Low	Escherichia coli	PATH-SAFE project		NA	NA	NA	NA	NA						2022-11-21	2022-11-21	ESC_CB5775AA	Assembled	106	258308	5000372	Escherichia coli / Shigella;94.45%	91	11197	4.1
ESC_GC7648AA_AS	ESC_CB5776AA	HU53	Human	Human	Human-UTI	Human	UTI	UTI	2019	NA	NA	NA	Europe	United Kingdom	Scotland	Edinburgh	Edinburgh	NA	NA	NA	Alison Low	Escherichia coli	PATH-SAFE project		NA	NA	NA	NA	NA						2022-11-21	2022-11-21	ESC_CB5776AA	Assembled	107	284189	5064058	Escherichia coli / Shigella;95.45%	68	15849	4.1
ESC_GC7649AA_AS	ESC_CB5777AA	HB28	Human	Human	Human-Bacteraemia	Human	Bacteraemia	Bacteraemia	2019	2	21	NA	Europe	United Kingdom	Scotland	Edinburgh	Edinburgh	NA	NA	NA	Alison Low	Escherichia coli	PATH-SAFE project		NA	NA	NA	NA	NA						2022-11-21	2022-11-21	ESC_CB5777AA	Assembled	105	237547	5189256	Escherichia coli / Shigella;98.68%	113	35005	4.1
ESC_GC7650AA_AS	ESC_CB5778AA	HB30	Human	Human	Human-Bacteraemia	Human	Bacteraemia	Bacteraemia	2019	2	25	NA	Europe	United Kingdom	Scotland	Edinburgh	Edinburgh	NA	NA	NA	Alison Low	Escherichia coli	PATH-SAFE project		NA	NA	NA	NA	NA						2022-11-21	2022-11-21	ESC_CB5778AA	Assembled	88	233469	5179171	Escherichia coli / Shigella;100.0%	109	19758	4.1
ESC_GC7653AA_AS	ESC_CB5781AA	HU55	Human	Human	Human-UTI	Human	UTI	UTI	2019	NA	NA	NA	Europe	United Kingdom	Scotland	Edinburgh	Edinburgh	NA	NA	NA	Alison Low	Escherichia coli	PATH-SAFE project		NA	NA	NA	NA	NA						2022-11-21	2022-11-21	ESC_CB5781AA	Assembled	85	314042	5243248	Escherichia coli / Shigella;97.78%	146	29938	4.1
ESC_GC7654AA_AS	ESC_CB5782AA	HU54	Human	Human	Human-UTI	Human	UTI	UTI	2019	NA	NA	NA	Europe	United Kingdom	Scotland	Edinburgh	Edinburgh	NA	NA	NA	Alison Low	Escherichia coli	PATH-SAFE project		NA	NA	NA	NA	NA						2022-11-21	2022-11-21	ESC_CB5782AA	Assembled	52	357257	5120269	Escherichia coli / Shigella;97.06%	44	23021	4.1
ESC_GC7655AA_AS	ESC_CB5783AA	HU78	Human	Human	Human-UTI	Human	UTI	UTI	2019	NA	NA	NA	Europe	United Kingdom	Scotland	Edinburgh	Edinburgh	NA	NA	NA	Alison Low	Escherichia coli	PATH-SAFE project		NA	NA	NA	NA	NA						2022-11-21	2022-11-21	ESC_CB5783AA	Assembled	120	401719	5181244	Escherichia coli / Shigella;100.0%	76	13383	4.1
ESC_GC7656AA_AS	ESC_CB5784AA	HU62n	Human	Human	Human-UTI	Human	UTI	UTI	2019	NA	NA	NA	Europe	United Kingdom	Scotland	Edinburgh	Edinburgh	NA	NA	NA	Alison Low	Escherichia coli	PATH-SAFE project		NA	NA	NA	NA	NA						2022-11-21	2022-11-21	ESC_CB5784AA	Assembled	150	268406	5057734	Escherichia coli / Shigella;96.15%	86	14350	4.1
ESC_GC7956AA_AS	ESC_CB6160AA	SAMEA5422599	Human	Human	Human	Human	Healthcare	Healthcare	2017	NA	NA	NA	Europe	United Kingdom	Scotland			NA	NA	NA	Wellcome Sanger Institute - Tom Evans	Escherichia coli	PATH-SAFE project		NA	NA	NA	NA	NA	PRJEB12513	ERP014001		SAMEA5422599	ERS3227890	2022-11-22	2020-05-14	ESC_CB6160AA	Assembled	224	170935	4960662	Escherichia coli / Shigella;100.0%	101	15930	4.1
ESC_GC7969AA_AS	ESC_CB6161AA	SAMEA5422409	Human	Human	Human	Human	Community	Community	2017	NA	NA	NA	Europe	United Kingdom	Scotland			NA	NA	NA	Wellcome Sanger Institute - Tom Evans	Escherichia coli	PATH-SAFE project		NA	NA	NA	NA	NA	PRJEB12513	ERP014001		SAMEA5422409	ERS3227700	2022-11-22	2020-05-14	ESC_CB6161AA	Assembled	203	311854	4943825	Escherichia coli / Shigella;97.44%	51	11347	4.1
ESC_GC7970AA_AS	ESC_CB6162AA	SAMEA5422406	Human	Human	Human	Human	Community	Community	2017	NA	NA	NA	Europe	United Kingdom	Scotland			NA	NA	NA	Wellcome Sanger Institute - Tom Evans	Escherichia coli	PATH-SAFE project		NA	NA	NA	NA	NA	PRJEB12513	ERP014001		SAMEA5422406	ERS3227697	2022-11-22	2020-05-14	ESC_CB6162AA	Assembled	178	326080	5214133	Escherichia coli / Shigella;97.75%	139	37250	4.1
ESC_GC7971AA_AS	ESC_CB6163AA	SAMEA5422405	Human	Human	Human	Human	Community	Community	2017	NA	NA	NA	Europe	United Kingdom	Scotland			NA	NA	NA	Wellcome Sanger Institute - Tom Evans	Escherichia coli	PATH-SAFE project		NA	NA	NA	NA	NA	PRJEB12513	ERP014001		SAMEA5422405	ERS3227696	2022-11-22	2020-05-14	ESC_CB6163AA	Assembled	182	291211	5336998	Escherichia coli / Shigella;92.93%	161	83483	4.1
ESC_GC7973AA_AS	ESC_CB6165AA	SAMEA5422373	Human	Human	Human	Human	Community	Community	2017	NA	NA	NA	Europe	United Kingdom	Scotland			NA	NA	NA	Wellcome Sanger Institute - Tom Evans	Escherichia coli	PATH-SAFE project		NA	NA	NA	NA	NA	PRJEB12513	ERP014001		SAMEA5422373	ERS3227664	2022-11-22	2020-05-14	ESC_CB6165AA	Assembled	214	343258	4896045	Escherichia coli / Shigella;100.0%	49	55980	4.1
ESC_GC7975AA_AS	ESC_CB6167AA	SAMEA5422360	Human	Human	Human	Human	Hospital	Hospital	2017	NA	NA	NA	Europe	United Kingdom	Scotland			NA	NA	NA	Wellcome Sanger Institute - Tom Evans	Escherichia coli	PATH-SAFE project		NA	NA	NA	NA	NA	PRJEB12513	ERP014001		SAMEA5422360	ERS3227651	2022-11-22	2020-05-14	ESC_CB6167AA	Assembled	188	253651	5129092	Escherichia coli / Shigella;95.46%	90	19529	4.1
ESC_GC7976AA_AS	ESC_CB6168AA	SAMEA5422066	Human	Human	Human	Human	Community	Community	2017	NA	NA	NA	Europe	United Kingdom	Scotland			NA	NA	NA	Wellcome Sanger Institute - Tom Evans	Escherichia coli	PATH-SAFE project		NA	NA	NA	NA	NA	PRJEB12513	ERP014001		SAMEA5422066	ERS3227358	2022-11-22	2020-05-14	ESC_CB6168AA	Assembled	245	329986	4892272	Escherichia coli / Shigella;100.0%	50	12679	4.1
ESC_GC7977AA_AS	ESC_CB6169AA	SAMEA5422356	Human	Human	Human	Human	Hospital	Hospital	2017	NA	NA	NA	Europe	United Kingdom	Scotland			NA	NA	NA	Wellcome Sanger Institute - Tom Evans	Escherichia coli	PATH-SAFE project		NA	NA	NA	NA	NA	PRJEB12513	ERP014001		SAMEA5422356	ERS3227647	2022-11-22	2020-05-14	ESC_CB6169AA	Assembled	175	241489	5314983	Escherichia coli / Shigella;98.59%	105	220401	4.1
ESC_GC7978AA_AS	ESC_CB6170AA	SAMEA5422065	Human	Human	Human	Human	Healthcare	Healthcare	2017	NA	NA	NA	Europe	United Kingdom	Scotland			NA	NA	NA	Wellcome Sanger Institute - Tom Evans	Escherichia coli	PATH-SAFE project		NA	NA	NA	NA	NA	PRJEB12513	ERP014001		SAMEA5422065	ERS3227357	2022-11-22	2020-05-14	ESC_CB6170AA	Assembled	244	322618	5069476	Escherichia coli / Shigella;98.41%	99	21183	4.1
ESC_GC7979AA_AS	ESC_CB6171AA	SAMEA5422352	Human	Human	Human	Human	Community	Community	2017	NA	NA	NA	Europe	United Kingdom	Scotland			NA	NA	NA	Wellcome Sanger Institute - Tom Evans	Escherichia coli	PATH-SAFE project		NA	NA	NA	NA	NA	PRJEB12513	ERP014001		SAMEA5422352	ERS3227643	2022-11-22	2020-05-14	ESC_CB6171AA	Assembled	170	245155	5121551	Escherichia coli / Shigella;100.0%	95	39846	4.1
ESC_GC7980AA_AS	ESC_CB6172AA	SAMEA5422064	Human	Human	Human	Human	Community	Community	2017	NA	NA	NA	Europe	United Kingdom	Scotland			NA	NA	NA	Wellcome Sanger Institute - Tom Evans	Escherichia coli	PATH-SAFE project		NA	NA	NA	NA	NA	PRJEB12513	ERP014001		SAMEA5422064	ERS3227356	2022-11-22	2020-05-14	ESC_CB6172AA	Assembled	208	364641	5134069	Escherichia coli / Shigella;100.0%	79	9899	4.1
ESC_GC7982AA_AS	ESC_CB6174AA	SAMEA5422063	Human	Human	Human	Human	Hospital	Hospital	2017	NA	NA	NA	Europe	United Kingdom	Scotland			NA	NA	NA	Wellcome Sanger Institute - Tom Evans	Escherichia coli	PATH-SAFE project		NA	NA	NA	NA	NA	PRJEB12513	ERP014001		SAMEA5422063	ERS3227355	2022-11-22	2020-05-14	ESC_CB6174AA	Assembled	193	169727	5344571	Escherichia coli / Shigella;96.63%	136	18950	4.1
ESC_GC7983AA_AS	ESC_CB6175AA	SAMEA5422062	Human	Human	Human	Human	Hospital	Hospital	2017	NA	NA	NA	Europe	United Kingdom	Scotland			NA	NA	NA	Wellcome Sanger Institute - Tom Evans	Escherichia coli	PATH-SAFE project		NA	NA	NA	NA	NA	PRJEB12513	ERP014001		SAMEA5422062	ERS3227354	2022-11-22	2020-05-14	ESC_CB6175AA	Assembled	209	425561	5073067	Escherichia coli / Shigella;100.0%	32	6807	4.1
ESC_GC7984AA_AS	ESC_CB6176AA	SAMEA5422344	Human	Human	Human	Human	Community	Community	2017	NA	NA	NA	Europe	United Kingdom	Scotland			NA	NA	NA	Wellcome Sanger Institute - Tom Evans	Escherichia coli	PATH-SAFE project		NA	NA	NA	NA	NA	PRJEB12513	ERP014001		SAMEA5422344	ERS3227635	2022-11-22	2020-05-14	ESC_CB6176AA	Assembled	146	324464	5084665	Escherichia coli / Shigella;100.0%	78	7936	4.1
ESC_GC7985AA_AS	ESC_CB6177AA	SAMEA5422061	Human	Human	Human	Human	Community	Community	2017	NA	NA	NA	Europe	United Kingdom	Scotland			NA	NA	NA	Wellcome Sanger Institute - Tom Evans	Escherichia coli	PATH-SAFE project		NA	NA	NA	NA	NA	PRJEB12513	ERP014001		SAMEA5422061	ERS3227353	2022-11-22	2020-05-14	ESC_CB6177AA	Assembled	213	306195	5033514	Escherichia coli / Shigella;100.0%	68	12064	4.1
ESC_GC7986AA_AS	ESC_CB6178AA	SAMEA5422339	Human	Human	Human	Human	Hospital	Hospital	2017	NA	NA	NA	Europe	United Kingdom	Scotland			NA	NA	NA	Wellcome Sanger Institute - Tom Evans	Escherichia coli	PATH-SAFE project		NA	NA	NA	NA	NA	PRJEB12513	ERP014001		SAMEA5422339	ERS3227630	2022-11-22	2020-05-14	ESC_CB6178AA	Assembled	165	131549	5241302	Escherichia coli / Shigella;99.04%	145	34300	4.1
ESC_GC7987AA_AS	ESC_CB6179AA	SAMEA5422060	Human	Human	Human	Human	Community	Community	2017	NA	NA	NA	Europe	United Kingdom	Scotland			NA	NA	NA	Wellcome Sanger Institute - Tom Evans	Escherichia coli	PATH-SAFE project		NA	NA	NA	NA	NA	PRJEB12513	ERP014001		SAMEA5422060	ERS3227352	2022-11-22	2020-05-14	ESC_CB6179AA	Assembled	196	248771	5289816	Escherichia coli / Shigella;96.96%	102	9451	4.1
ESC_GC7988AA_AS	ESC_CB6180AA	SAMEA5422338	Human	Human	Human	Human	Hospital	Hospital	2017	NA	NA	NA	Europe	United Kingdom	Scotland			NA	NA	NA	Wellcome Sanger Institute - Tom Evans	Escherichia coli	PATH-SAFE project		NA	NA	NA	NA	NA	PRJEB12513	ERP014001		SAMEA5422338	ERS3227629	2022-11-22	2020-05-14	ESC_CB6180AA	Assembled	172	215846	5121044	Escherichia coli / Shigella;100.0%	102	139162	4.1
ESC_GC7989AA_AS	ESC_CB6181AA	SAMEA5422059	Human	Human	Human	Human	Hospital	Hospital	2017	NA	NA	NA	Europe	United Kingdom	Scotland			NA	NA	NA	Wellcome Sanger Institute - Tom Evans	Escherichia coli	PATH-SAFE project		NA	NA	NA	NA	NA	PRJEB12513	ERP014001		SAMEA5422059	ERS3227351	2022-11-22	2020-05-14	ESC_CB6181AA	Assembled	204	301333	5347382	Escherichia coli / Shigella;95.44%	159	99703	4.1
ESC_GC7990AA_AS	ESC_CB6182AA	SAMEA5422331	Human	Human	Human	Human	Hospital	Hospital	2017	NA	NA	NA	Europe	United Kingdom	Scotland			NA	NA	NA	Wellcome Sanger Institute - Tom Evans	Escherichia coli	PATH-SAFE project		NA	NA	NA	NA	NA	PRJEB12513	ERP014001		SAMEA5422331	ERS3227622	2022-11-22	2020-05-14	ESC_CB6182AA	Assembled	177	319838	5198024	Escherichia coli / Shigella;96.01%	78	15035	4.1
ESC_GC7991AA_AS	ESC_CB6183AA	SAMEA5422058	Human	Human	Human	Human	Hospital	Hospital	2017	NA	NA	NA	Europe	United Kingdom	Scotland			NA	NA	NA	Wellcome Sanger Institute - Tom Evans	Escherichia coli	PATH-SAFE project		NA	NA	NA	NA	NA	PRJEB12513	ERP014001		SAMEA5422058	ERS3227350	2022-11-22	2020-05-14	ESC_CB6183AA	Assembled	216	210542	5116941	Escherichia coli / Shigella;96.78%	93	72222	4.1
ESC_GC7992AA_AS	ESC_CB6184AA	SAMEA5422330	Human	Human	Human	Human	Healthcare	Healthcare	2017	NA	NA	NA	Europe	United Kingdom	Scotland			NA	NA	NA	Wellcome Sanger Institute - Tom Evans	Escherichia coli	PATH-SAFE project		NA	NA	NA	NA	NA	PRJEB12513	ERP014001		SAMEA5422330	ERS3227621	2022-11-22	2020-05-14	ESC_CB6184AA	Assembled	193	218343	4843091	Escherichia coli / Shigella;100.0%	72	10981	4.1
ESC_GC7993AA_AS	ESC_CB6185AA	SAMEA5422057	Human	Human	Human	Human	Healthcare	Healthcare	2017	NA	NA	NA	Europe	United Kingdom	Scotland			NA	NA	NA	Wellcome Sanger Institute - Tom Evans	Escherichia coli	PATH-SAFE project		NA	NA	NA	NA	NA	PRJEB12513	ERP014001		SAMEA5422057	ERS3227349	2022-11-22	2020-05-14	ESC_CB6185AA	Assembled	200	182046	5123562	Escherichia coli / Shigella;100.0%	134	21780	4.1
ESC_GC7994AA_AS	ESC_CB6186AA	SAMEA5422329	Human	Human	Human	Human	Hospital	Hospital	2017	NA	NA	NA	Europe	United Kingdom	Scotland			NA	NA	NA	Wellcome Sanger Institute - Tom Evans	Escherichia coli	PATH-SAFE project		NA	NA	NA	NA	NA	PRJEB12513	ERP014001		SAMEA5422329	ERS3227620	2022-11-22	2020-05-14	ESC_CB6186AA	Assembled	138	215299	5301850	Escherichia coli / Shigella;98.88%	131	15453	4.1
ESC_GC7995AA_AS	ESC_CB6187AA	SAMEA5422056	Human	Human	Human	Human	Community	Community	2017	NA	NA	NA	Europe	United Kingdom	Scotland			NA	NA	NA	Wellcome Sanger Institute - Tom Evans	Escherichia coli	PATH-SAFE project		NA	NA	NA	NA	NA	PRJEB12513	ERP014001		SAMEA5422056	ERS3227348	2022-11-22	2020-05-14	ESC_CB6187AA	Assembled	195	326522	5102833	Escherichia coli / Shigella;100.0%	82	21436	4.1
ESC_GC7996AA_AS	ESC_CB6188AA	SAMEA5422328	Human	Human	Human	Human	Healthcare	Healthcare	2017	NA	NA	NA	Europe	United Kingdom	Scotland			NA	NA	NA	Wellcome Sanger Institute - Tom Evans	Escherichia coli	PATH-SAFE project		NA	NA	NA	NA	NA	PRJEB12513	ERP014001		SAMEA5422328	ERS3227619	2022-11-22	2020-05-14	ESC_CB6188AA	Assembled	172	241050	5261619	Escherichia coli / Shigella;98.3%	90	69787	4.1
ESC_GC7997AA_AS	ESC_CB6189AA	SAMEA5422055	Human	Human	Human	Human	Hospital	Hospital	2017	NA	NA	NA	Europe	United Kingdom	Scotland			NA	NA	NA	Wellcome Sanger Institute - Tom Evans	Escherichia coli	PATH-SAFE project		NA	NA	NA	NA	NA	PRJEB12513	ERP014001		SAMEA5422055	ERS3227347	2022-11-22	2020-05-14	ESC_CB6189AA	Assembled	172	276427	5286322	Escherichia coli / Shigella;96.73%	96	13282	4.1
ESC_GC7998AA_AS	ESC_CB6190AA	SAMEA5422326	Human	Human	Human	Human	Community	Community	2017	NA	NA	NA	Europe	United Kingdom	Scotland			NA	NA	NA	Wellcome Sanger Institute - Tom Evans	Escherichia coli	PATH-SAFE project		NA	NA	NA	NA	NA	PRJEB12513	ERP014001		SAMEA5422326	ERS3227617	2022-11-22	2020-05-14	ESC_CB6190AA	Assembled	154	137692	5195357	Escherichia coli / Shigella;95.24%	121	21385	4.1
ESC_GC7999AA_AS	ESC_CB6191AA	SAMEA5422054	Human	Human	Human	Human	Community	Community	2017	NA	NA	NA	Europe	United Kingdom	Scotland			NA	NA	NA	Wellcome Sanger Institute - Tom Evans	Escherichia coli	PATH-SAFE project		NA	NA	NA	NA	NA	PRJEB12513	ERP014001		SAMEA5422054	ERS3227346	2022-11-22	2020-05-14	ESC_CB6191AA	Assembled	208	205499	5032767	Escherichia coli / Shigella;97.22%	88	13993	4.1
ESC_GC8000AA_AS	ESC_CB6192AA	SAMEA5422325	Human	Human	Human	Human	Community	Community	2017	NA	NA	NA	Europe	United Kingdom	Scotland			NA	NA	NA	Wellcome Sanger Institute - Tom Evans	Escherichia coli	PATH-SAFE project		NA	NA	NA	NA	NA	PRJEB12513	ERP014001		SAMEA5422325	ERS3227616	2022-11-22	2020-05-14	ESC_CB6192AA	Assembled	184	245681	5148433	Escherichia coli / Shigella;97.02%	93	25025	4.1
ESC_GC8001AA_AS	ESC_CB6193AA	SAMEA5422053	Human	Human	Human	Human	Community	Community	2017	NA	NA	NA	Europe	United Kingdom	Scotland			NA	NA	NA	Wellcome Sanger Institute - Tom Evans	Escherichia coli	PATH-SAFE project		NA	NA	NA	NA	NA	PRJEB12513	ERP014001		SAMEA5422053	ERS3227345	2022-11-22	2020-05-14	ESC_CB6193AA	Assembled	180	365756	5161274	Escherichia coli / Shigella;98.04%	77	21747	4.1
ESC_GC8002AA_AS	ESC_CB6194AA	SAMEA5422320	Human	Human	Human	Human	Community	Community	2017	NA	NA	NA	Europe	United Kingdom	Scotland			NA	NA	NA	Wellcome Sanger Institute - Tom Evans	Escherichia coli	PATH-SAFE project		NA	NA	NA	NA	NA	PRJEB12513	ERP014001		SAMEA5422320	ERS3227611	2022-11-22	2020-05-14	ESC_CB6194AA	Assembled	159	97373	5332968	Escherichia coli / Shigella;97.25%	205	76759	4.1
ESC_GC8003AA_AS	ESC_CB6195AA	SAMEA5422052	Human	Human	Human	Human	Healthcare	Healthcare	2017	NA	NA	NA	Europe	United Kingdom	Scotland			NA	NA	NA	Wellcome Sanger Institute - Tom Evans	Escherichia coli	PATH-SAFE project		NA	NA	NA	NA	NA	PRJEB12513	ERP014001		SAMEA5422052	ERS3227344	2022-11-22	2020-05-14	ESC_CB6195AA	Assembled	197	160681	5107860	Escherichia coli / Shigella;97.14%	95	22882	4.1
ESC_GC8004AA_AS	ESC_CB6196AA	SAMEA5422319	Human	Human	Human	Human	Community	Community	2017	NA	NA	NA	Europe	United Kingdom	Scotland			NA	NA	NA	Wellcome Sanger Institute - Tom Evans	Escherichia coli	PATH-SAFE project		NA	NA	NA	NA	NA	PRJEB12513	ERP014001		SAMEA5422319	ERS3227610	2022-11-22	2020-05-14	ESC_CB6196AA	Assembled	201	305314	4920803	Escherichia coli / Shigella;100.0%	58	9890	4.1
ESC_GC8005AA_AS	ESC_CB6197AA	SAMEA5422049	Human	Human	Human	Human	Healthcare	Healthcare	2017	NA	NA	NA	Europe	United Kingdom	Scotland			NA	NA	NA	Wellcome Sanger Institute - Tom Evans	Escherichia coli	PATH-SAFE project		NA	NA	NA	NA	NA	PRJEB12513	ERP014001		SAMEA5422049	ERS3227341	2022-11-22	2020-05-14	ESC_CB6197AA	Assembled	188	209517	5305143	Escherichia coli / Shigella;93.16%	103	16540	4.1
ESC_GC8006AA_AS	ESC_CB6198AA	SAMEA5422315	Human	Human	Human	Human	Community	Community	2017	NA	NA	NA	Europe	United Kingdom	Scotland			NA	NA	NA	Wellcome Sanger Institute - Tom Evans	Escherichia coli	PATH-SAFE project		NA	NA	NA	NA	NA	PRJEB12513	ERP014001		SAMEA5422315	ERS3227606	2022-11-22	2020-05-14	ESC_CB6198AA	Assembled	190	360332	5243669	Escherichia coli / Shigella;92.68%	57	11218	4.1
ESC_GC8007AA_AS	ESC_CB6199AA	SAMEA5422048	Human	Human	Human	Human	Healthcare	Healthcare	2017	NA	NA	NA	Europe	United Kingdom	Scotland			NA	NA	NA	Wellcome Sanger Institute - Tom Evans	Escherichia coli	PATH-SAFE project		NA	NA	NA	NA	NA	PRJEB12513	ERP014001		SAMEA5422048	ERS3227340	2022-11-22	2020-05-14	ESC_CB6199AA	Assembled	188	173829	5249627	Escherichia coli / Shigella;97.22%	102	22083	4.1
ESC_GC8008AA_AS	ESC_CB6200AA	SAMEA5422312	Human	Human	Human	Human	Community	Community	2017	NA	NA	NA	Europe	United Kingdom	Scotland			NA	NA	NA	Wellcome Sanger Institute - Tom Evans	Escherichia coli	PATH-SAFE project		NA	NA	NA	NA	NA	PRJEB12513	ERP014001		SAMEA5422312	ERS3227603	2022-11-22	2020-05-14	ESC_CB6200AA	Assembled	199	222437	5344502	Escherichia coli / Shigella;97.29%	118	19541	4.1
ESC_GC8009AA_AS	ESC_CB6201AA	SAMEA5422047	Human	Human	Human	Human	Community	Community	2017	NA	NA	NA	Europe	United Kingdom	Scotland			NA	NA	NA	Wellcome Sanger Institute - Tom Evans	Escherichia coli	PATH-SAFE project		NA	NA	NA	NA	NA	PRJEB12513	ERP014001		SAMEA5422047	ERS3227339	2022-11-22	2020-05-14	ESC_CB6201AA	Assembled	178	240216	5351925	Escherichia coli / Shigella;97.06%	118	15358	4.1
ESC_GC8010AA_AS	ESC_CB6202AA	SAMEA5422306	Human	Human	Human	Human	Community	Community	2017	NA	NA	NA	Europe	United Kingdom	Scotland			NA	NA	NA	Wellcome Sanger Institute - Tom Evans	Escherichia coli	PATH-SAFE project		NA	NA	NA	NA	NA	PRJEB12513	ERP014001		SAMEA5422306	ERS3227597	2022-11-22	2020-05-14	ESC_CB6202AA	Assembled	184	113022	5171749	Escherichia coli / Shigella;88.78%	129	18323	4.1
ESC_GC8011AA_AS	ESC_CB6203AA	SAMEA5422046	Human	Human	Human	Human	Healthcare	Healthcare	2017	NA	NA	NA	Europe	United Kingdom	Scotland			NA	NA	NA	Wellcome Sanger Institute - Tom Evans	Escherichia coli	PATH-SAFE project		NA	NA	NA	NA	NA	PRJEB12513	ERP014001		SAMEA5422046	ERS3227338	2022-11-22	2020-05-14	ESC_CB6203AA	Assembled	196	217717	5166001	Escherichia coli / Shigella;96.01%	111	39529	4.1
ESC_GC8012AA_AS	ESC_CB6204AA	SAMEA5422303	Human	Human	Human	Human	Community	Community	2017	NA	NA	NA	Europe	United Kingdom	Scotland			NA	NA	NA	Wellcome Sanger Institute - Tom Evans	Escherichia coli	PATH-SAFE project		NA	NA	NA	NA	NA	PRJEB12513	ERP014001		SAMEA5422303	ERS3227594	2022-11-22	2020-05-14	ESC_CB6204AA	Assembled	182	251942	5098010	Escherichia coli / Shigella;100.0%	93	27487	4.1
ESC_GC8013AA_AS	ESC_CB6205AA	SAMEA5422045	Human	Human	Human	Human	Community	Community	2017	NA	NA	NA	Europe	United Kingdom	Scotland			NA	NA	NA	Wellcome Sanger Institute - Tom Evans	Escherichia coli	PATH-SAFE project		NA	NA	NA	NA	NA	PRJEB12513	ERP014001		SAMEA5422045	ERS3227337	2022-11-22	2020-05-14	ESC_CB6205AA	Assembled	179	241489	5313556	Escherichia coli / Shigella;97.27%	110	14737	4.1
ESC_GC8014AA_AS	ESC_CB6206AA	SAMEA5422295	Human	Human	Human	Human	Community	Community	2017	NA	NA	NA	Europe	United Kingdom	Scotland			NA	NA	NA	Wellcome Sanger Institute - Tom Evans	Escherichia coli	PATH-SAFE project		NA	NA	NA	NA	NA	PRJEB12513	ERP014001		SAMEA5422295	ERS3227586	2022-11-22	2020-05-14	ESC_CB6206AA	Assembled	184	87614	5243628	Escherichia coli / Shigella;97.4%	151	148159	4.1
ESC_GC8015AA_AS	ESC_CB6207AA	SAMEA5422044	Human	Human	Human	Human	Hospital	Hospital	2017	NA	NA	NA	Europe	United Kingdom	Scotland			NA	NA	NA	Wellcome Sanger Institute - Tom Evans	Escherichia coli	PATH-SAFE project		NA	NA	NA	NA	NA	PRJEB12513	ERP014001		SAMEA5422044	ERS3227336	2022-11-22	2020-05-14	ESC_CB6207AA	Assembled	216	139404	4894864	Escherichia coli / Shigella;94.74%	133	35145	4.1
ESC_GC8016AA_AS	ESC_CB6208AA	SAMEA5422293	Human	Human	Human	Human	Community	Community	2017	NA	NA	NA	Europe	United Kingdom	Scotland			NA	NA	NA	Wellcome Sanger Institute - Tom Evans	Escherichia coli	PATH-SAFE project		NA	NA	NA	NA	NA	PRJEB12513	ERP014001		SAMEA5422293	ERS3227584	2022-11-22	2020-05-14	ESC_CB6208AA	Assembled	208	189793	5117029	Escherichia coli / Shigella;100.0%	83	15820	4.1
ESC_GC8017AA_AS	ESC_CB6209AA	SAMEA5422043	Human	Human	Human	Human	Community	Community	2017	NA	NA	NA	Europe	United Kingdom	Scotland			NA	NA	NA	Wellcome Sanger Institute - Tom Evans	Escherichia coli	PATH-SAFE project		NA	NA	NA	NA	NA	PRJEB12513	ERP014001		SAMEA5422043	ERS3227335	2022-11-22	2020-05-14	ESC_CB6209AA	Assembled	219	245986	5330315	Escherichia coli / Shigella;95.33%	128	20207	4.1
ESC_GC8018AA_AS	ESC_CB6210AA	SAMEA5422291	Human	Human	Human	Human	Healthcare	Healthcare	2017	NA	NA	NA	Europe	United Kingdom	Scotland			NA	NA	NA	Wellcome Sanger Institute - Tom Evans	Escherichia coli	PATH-SAFE project		NA	NA	NA	NA	NA	PRJEB12513	ERP014001		SAMEA5422291	ERS3227582	2022-11-22	2020-05-14	ESC_CB6210AA	Assembled	190	296726	5180461	Escherichia coli / Shigella;94.93%	93	78227	4.1
ESC_GC8019AA_AS	ESC_CB6211AA	SAMEA5422042	Human	Human	Human	Human	Community	Community	2017	NA	NA	NA	Europe	United Kingdom	Scotland			NA	NA	NA	Wellcome Sanger Institute - Tom Evans	Escherichia coli	PATH-SAFE project		NA	NA	NA	NA	NA	PRJEB12513	ERP014001		SAMEA5422042	ERS3227334	2022-11-22	2020-05-14	ESC_CB6211AA	Assembled	227	304215	5179895	Escherichia coli / Shigella;100.0%	114	20745	4.1
ESC_GC8020AA_AS	ESC_CB6212AA	SAMEA5422263	Human	Human	Human	Human	Community	Community	2017	NA	NA	NA	Europe	United Kingdom	Scotland			NA	NA	NA	Wellcome Sanger Institute - Tom Evans	Escherichia coli	PATH-SAFE project		NA	NA	NA	NA	NA	PRJEB12513	ERP014001		SAMEA5422263	ERS3227554	2022-11-22	2020-05-14	ESC_CB6212AA	Assembled	199	241926	4951017	Escherichia coli / Shigella;100.0%	55	20365	4.1
ESC_GC8021AA_AS	ESC_CB6213AA	SAMEA5422041	Human	Human	Human	Human	Community	Community	2017	NA	NA	NA	Europe	United Kingdom	Scotland			NA	NA	NA	Wellcome Sanger Institute - Tom Evans	Escherichia coli	PATH-SAFE project		NA	NA	NA	NA	NA	PRJEB12513	ERP014001		SAMEA5422041	ERS3227333	2022-11-22	2020-05-14	ESC_CB6213AA	Assembled	191	241234	5270132	Escherichia coli / Shigella;98.39%	102	19118	4.1
ESC_GC8022AA_AS	ESC_CB6214AA	SAMEA5422262	Human	Human	Human	Human	Hospital	Hospital	2017	NA	NA	NA	Europe	United Kingdom	Scotland			NA	NA	NA	Wellcome Sanger Institute - Tom Evans	Escherichia coli	PATH-SAFE project		NA	NA	NA	NA	NA	PRJEB12513	ERP014001		SAMEA5422262	ERS3227553	2022-11-22	2020-05-14	ESC_CB6214AA	Assembled	204	191062	5454823	Escherichia coli / Shigella;97.32%	115	23575	4.1
ESC_GC8023AA_AS	ESC_CB6215AA	SAMEA5422040	Human	Human	Human	Human	Healthcare	Healthcare	2017	NA	NA	NA	Europe	United Kingdom	Scotland			NA	NA	NA	Wellcome Sanger Institute - Tom Evans	Escherichia coli	PATH-SAFE project		NA	NA	NA	NA	NA	PRJEB12513	ERP014001		SAMEA5422040	ERS3227332	2022-11-22	2020-05-14	ESC_CB6215AA	Assembled	176	118971	5343710	Escherichia coli / Shigella;96.75%	179	50731	4.1
ESC_GC8024AA_AS	ESC_CB6216AA	SAMEA5422246	Human	Human	Human	Human	Healthcare	Healthcare	2017	NA	NA	NA	Europe	United Kingdom	Scotland			NA	NA	NA	Wellcome Sanger Institute - Tom Evans	Escherichia coli	PATH-SAFE project		NA	NA	NA	NA	NA	PRJEB12513	ERP014001		SAMEA5422246	ERS3227537	2022-11-22	2020-05-14	ESC_CB6216AA	Assembled	188	497753	4880623	Escherichia coli / Shigella;98.28%	88	86876	4.1
ESC_GC8025AA_AS	ESC_CB6217AA	SAMEA5422038	Human	Human	Human	Human	Community	Community	2017	NA	NA	NA	Europe	United Kingdom	Scotland			NA	NA	NA	Wellcome Sanger Institute - Tom Evans	Escherichia coli	PATH-SAFE project		NA	NA	NA	NA	NA	PRJEB12513	ERP014001		SAMEA5422038	ERS3227330	2022-11-22	2020-05-14	ESC_CB6217AA	Assembled	228	365912	5040980	Escherichia coli / Shigella;97.96%	70	20058	4.1
ESC_GC8026AA_AS	ESC_CB6218AA	SAMEA5422245	Human	Human	Human	Human	Hospital	Hospital	2017	NA	NA	NA	Europe	United Kingdom	Scotland			NA	NA	NA	Wellcome Sanger Institute - Tom Evans	Escherichia coli	PATH-SAFE project		NA	NA	NA	NA	NA	PRJEB12513	ERP014001		SAMEA5422245	ERS3227536	2022-11-22	2020-05-14	ESC_CB6218AA	Assembled	195	232942	5351126	Escherichia coli / Shigella;97.94%	151	31551	4.1
ESC_GC8027AA_AS	ESC_CB6219AA	SAMEA5422037	Human	Human	Human	Human	Community	Community	2017	NA	NA	NA	Europe	United Kingdom	Scotland			NA	NA	NA	Wellcome Sanger Institute - Tom Evans	Escherichia coli	PATH-SAFE project		NA	NA	NA	NA	NA	PRJEB12513	ERP014001		SAMEA5422037	ERS3227329	2022-11-22	2020-05-14	ESC_CB6219AA	Assembled	201	191375	4933525	Escherichia coli / Shigella;96.44%	87	17618	4.1
ESC_GC8028AA_AS	ESC_CB6220AA	SAMEA5422244	Human	Human	Human	Human	Community	Community	2017	NA	NA	NA	Europe	United Kingdom	Scotland			NA	NA	NA	Wellcome Sanger Institute - Tom Evans	Escherichia coli	PATH-SAFE project		NA	NA	NA	NA	NA	PRJEB12513	ERP014001		SAMEA5422244	ERS3227535	2022-11-22	2020-05-14	ESC_CB6220AA	Assembled	186	237770	5101423	Escherichia coli / Shigella;97.43%	109	34476	4.1
ESC_GC8029AA_AS	ESC_CB6221AA	SAMEA5422036	Human	Human	Human	Human	Community	Community	2017	NA	NA	NA	Europe	United Kingdom	Scotland			NA	NA	NA	Wellcome Sanger Institute - Tom Evans	Escherichia coli	PATH-SAFE project		NA	NA	NA	NA	NA	PRJEB12513	ERP014001		SAMEA5422036	ERS3227328	2022-11-22	2020-05-14	ESC_CB6221AA	Assembled	206	362533	4992554	Escherichia coli / Shigella;97.67%	69	20463	4.1
ESC_GC8030AA_AS	ESC_CB6222AA	SAMEA5422241	Human	Human	Human	Human	Community	Community	2017	NA	NA	NA	Europe	United Kingdom	Scotland			NA	NA	NA	Wellcome Sanger Institute - Tom Evans	Escherichia coli	PATH-SAFE project		NA	NA	NA	NA	NA	PRJEB12513	ERP014001		SAMEA5422241	ERS3227532	2022-11-22	2020-05-14	ESC_CB6222AA	Assembled	171	95203	5474427	Escherichia coli / Shigella;100.0%	229	59749	4.1
ESC_GC8031AA_AS	ESC_CB6223AA	SAMEA5422240	Human	Human	Human	Human	Community	Community	2017	NA	NA	NA	Europe	United Kingdom	Scotland			NA	NA	NA	Wellcome Sanger Institute - Tom Evans	Escherichia coli	PATH-SAFE project		NA	NA	NA	NA	NA	PRJEB12513	ERP014001		SAMEA5422240	ERS3227531	2022-11-22	2020-05-14	ESC_CB6223AA	Assembled	194	120517	5023326	Escherichia coli / Shigella;98.99%	126	36049	4.1
ESC_GC8032AA_AS	ESC_CB6224AA	SAMEA5422237	Human	Human	Human	Human	Community	Community	2017	NA	NA	NA	Europe	United Kingdom	Scotland			NA	NA	NA	Wellcome Sanger Institute - Tom Evans	Escherichia coli	PATH-SAFE project		NA	NA	NA	NA	NA	PRJEB12513	ERP014001		SAMEA5422237	ERS3227528	2022-11-22	2020-05-14	ESC_CB6224AA	Assembled	197	304289	5085521	Escherichia coli / Shigella;100.0%	101	18642	4.1
ESC_GC8033AA_AS	ESC_CB6225AA	SAMEA5422232	Human	Human	Human	Human	Community	Community	2017	NA	NA	NA	Europe	United Kingdom	Scotland			NA	NA	NA	Wellcome Sanger Institute - Tom Evans	Escherichia coli	PATH-SAFE project		NA	NA	NA	NA	NA	PRJEB12513	ERP014001		SAMEA5422232	ERS3227523	2022-11-22	2020-05-14	ESC_CB6225AA	Assembled	177	223226	5509747	Escherichia coli / Shigella;97.9%	168	30204	4.1
ESC_GC8034AA_AS	ESC_CB6226AA	SAMEA5422230	Human	Human	Human	Human	Community	Community	2017	NA	NA	NA	Europe	United Kingdom	Scotland			NA	NA	NA	Wellcome Sanger Institute - Tom Evans	Escherichia coli	PATH-SAFE project		NA	NA	NA	NA	NA	PRJEB12513	ERP014001		SAMEA5422230	ERS3227521	2022-11-22	2020-05-14	ESC_CB6226AA	Assembled	210	223141	5090484	Escherichia coli / Shigella;97.19%	108	16865	4.1
ESC_GC8035AA_AS	ESC_CB6227AA	SAMEA5422229	Human	Human	Human	Human	Healthcare	Healthcare	2017	NA	NA	NA	Europe	United Kingdom	Scotland			NA	NA	NA	Wellcome Sanger Institute - Tom Evans	Escherichia coli	PATH-SAFE project		NA	NA	NA	NA	NA	PRJEB12513	ERP014001		SAMEA5422229	ERS3227520	2022-11-22	2020-05-14	ESC_CB6227AA	Assembled	174	169578	5374851	Escherichia coli / Shigella;100.0%	109	30691	4.1
ESC_GC8036AA_AS	ESC_CB6228AA	SAMEA5422226	Human	Human	Human	Human	Community	Community	2017	NA	NA	NA	Europe	United Kingdom	Scotland			NA	NA	NA	Wellcome Sanger Institute - Tom Evans	Escherichia coli	PATH-SAFE project		NA	NA	NA	NA	NA	PRJEB12513	ERP014001		SAMEA5422226	ERS3227517	2022-11-22	2020-05-14	ESC_CB6228AA	Assembled	193	132605	5319971	Escherichia coli / Shigella;97.8%	125	109276	4.1
ESC_GC8037AA_AS	ESC_CB6229AA	SAMEA5422225	Human	Human	Human	Human	Community	Community	2017	NA	NA	NA	Europe	United Kingdom	Scotland			NA	NA	NA	Wellcome Sanger Institute - Tom Evans	Escherichia coli	PATH-SAFE project		NA	NA	NA	NA	NA	PRJEB12513	ERP014001		SAMEA5422225	ERS3227516	2022-11-22	2020-05-14	ESC_CB6229AA	Assembled	180	329210	5196656	Escherichia coli / Shigella;100.0%	101	12808	4.1
ESC_GC8038AA_AS	ESC_CB6230AA	SAMEA5422221	Human	Human	Human	Human	Community	Community	2017	NA	NA	NA	Europe	United Kingdom	Scotland			NA	NA	NA	Wellcome Sanger Institute - Tom Evans	Escherichia coli	PATH-SAFE project		NA	NA	NA	NA	NA	PRJEB12513	ERP014001		SAMEA5422221	ERS3227512	2022-11-22	2020-05-14	ESC_CB6230AA	Assembled	192	217977	5142025	Escherichia coli / Shigella;98.63%	117	9713	4.1
ESC_GC8039AA_AS	ESC_CB6231AA	SAMEA5422219	Human	Human	Human	Human	Community	Community	2017	NA	NA	NA	Europe	United Kingdom	Scotland			NA	NA	NA	Wellcome Sanger Institute - Tom Evans	Escherichia coli	PATH-SAFE project		NA	NA	NA	NA	NA	PRJEB12513	ERP014001		SAMEA5422219	ERS3227510	2022-11-22	2020-05-14	ESC_CB6231AA	Assembled	169	77759	5470683	Escherichia coli / Shigella;97.84%	295	27904	4.1
ESC_GC8040AA_AS	ESC_CB6232AA	SAMEA5422218	Human	Human	Human	Human	Healthcare	Healthcare	2017	NA	NA	NA	Europe	United Kingdom	Scotland			NA	NA	NA	Wellcome Sanger Institute - Tom Evans	Escherichia coli	PATH-SAFE project		NA	NA	NA	NA	NA	PRJEB12513	ERP014001		SAMEA5422218	ERS3227509	2022-11-22	2020-05-14	ESC_CB6232AA	Assembled	204	253355	5134370	Escherichia coli / Shigella;98.55%	97	28168	4.1
ESC_GC8041AA_AS	ESC_CB6233AA	SAMEA5422216	Human	Human	Human	Human	Community	Community	2017	NA	NA	NA	Europe	United Kingdom	Scotland			NA	NA	NA	Wellcome Sanger Institute - Tom Evans	Escherichia coli	PATH-SAFE project		NA	NA	NA	NA	NA	PRJEB12513	ERP014001		SAMEA5422216	ERS3227507	2022-11-22	2020-05-14	ESC_CB6233AA	Assembled	160	300150	5329878	Escherichia coli / Shigella;98.55%	111	13869	4.1
ESC_GC8042AA_AS	ESC_CB6234AA	SAMEA5422213	Human	Human	Human	Human	Hospital	Hospital	2017	NA	NA	NA	Europe	United Kingdom	Scotland			NA	NA	NA	Wellcome Sanger Institute - Tom Evans	Escherichia coli	PATH-SAFE project		NA	NA	NA	NA	NA	PRJEB12513	ERP014001		SAMEA5422213	ERS3227504	2022-11-22	2020-05-14	ESC_CB6234AA	Assembled	184	209515	5168755	Escherichia coli / Shigella;97.26%	123	20201	4.1
ESC_GC8043AA_AS	ESC_CB6235AA	SAMEA5422212	Human	Human	Human	Human	Community	Community	2017	NA	NA	NA	Europe	United Kingdom	Scotland			NA	NA	NA	Wellcome Sanger Institute - Tom Evans	Escherichia coli	PATH-SAFE project		NA	NA	NA	NA	NA	PRJEB12513	ERP014001		SAMEA5422212	ERS3227503	2022-11-22	2020-05-14	ESC_CB6235AA	Assembled	177	318865	5219866	Escherichia coli / Shigella;100.0%	101	43264	4.1
ESC_GC8044AA_AS	ESC_CB6236AA	SAMEA5422209	Human	Human	Human	Human	Community	Community	2017	NA	NA	NA	Europe	United Kingdom	Scotland			NA	NA	NA	Wellcome Sanger Institute - Tom Evans	Escherichia coli	PATH-SAFE project		NA	NA	NA	NA	NA	PRJEB12513	ERP014001		SAMEA5422209	ERS3227500	2022-11-22	2020-05-14	ESC_CB6236AA	Assembled	196	294962	5074099	Escherichia coli / Shigella;100.0%	115	12042	4.1
ESC_GC8045AA_AS	ESC_CB6237AA	SAMEA5422643	Human	Human	Human	Human	Community	Community	2017	NA	NA	NA	Europe	United Kingdom	Scotland			NA	NA	NA	Wellcome Sanger Institute - Tom Evans	Escherichia coli	PATH-SAFE project		NA	NA	NA	NA	NA	PRJEB12513	ERP014001		SAMEA5422643	ERS3227934	2022-11-22	2020-05-14	ESC_CB6237AA	Assembled	171	139761	5353643	Escherichia coli / Shigella;94.65%	172	41639	4.1
ESC_GC8046AA_AS	ESC_CB6238AA	SAMEA5422208	Human	Human	Human	Human	Hospital	Hospital	2017	NA	NA	NA	Europe	United Kingdom	Scotland			NA	NA	NA	Wellcome Sanger Institute - Tom Evans	Escherichia coli	PATH-SAFE project		NA	NA	NA	NA	NA	PRJEB12513	ERP014001		SAMEA5422208	ERS3227499	2022-11-22	2020-05-14	ESC_CB6238AA	Assembled	181	190903	5243641	Escherichia coli / Shigella;96.82%	100	25823	4.1
ESC_GC8047AA_AS	ESC_CB6239AA	SAMEA5422637	Human	Human	Human	Human	Community	Community	2017	NA	NA	NA	Europe	United Kingdom	Scotland			NA	NA	NA	Wellcome Sanger Institute - Tom Evans	Escherichia coli	PATH-SAFE project		NA	NA	NA	NA	NA	PRJEB12513	ERP014001		SAMEA5422637	ERS3227928	2022-11-22	2020-05-14	ESC_CB6239AA	Assembled	186	188480	5152987	Escherichia coli / Shigella;98.86%	132	26416	4.1
ESC_GC8049AA_AS	ESC_CB6241AA	SAMEA5422635	Human	Human	Human	Human	Community	Community	2017	NA	NA	NA	Europe	United Kingdom	Scotland			NA	NA	NA	Wellcome Sanger Institute - Tom Evans	Escherichia coli	PATH-SAFE project		NA	NA	NA	NA	NA	PRJEB12513	ERP014001		SAMEA5422635	ERS3227926	2022-11-22	2020-05-14	ESC_CB6241AA	Assembled	212	342295	4978433	Escherichia coli / Shigella;98.0%	63	51040	4.1
ESC_GC8050AA_AS	ESC_CB6242AA	SAMEA5422205	Human	Human	Human	Human	Community	Community	2017	NA	NA	NA	Europe	United Kingdom	Scotland			NA	NA	NA	Wellcome Sanger Institute - Tom Evans	Escherichia coli	PATH-SAFE project		NA	NA	NA	NA	NA	PRJEB12513	ERP014001		SAMEA5422205	ERS3227496	2022-11-22	2020-05-14	ESC_CB6242AA	Assembled	203	322031	4914278	Escherichia coli / Shigella;97.56%	57	12930	4.1
ESC_GC8051AA_AS	ESC_CB6243AA	SAMEA5422628	Human	Human	Human	Human	Community	Community	2017	NA	NA	NA	Europe	United Kingdom	Scotland			NA	NA	NA	Wellcome Sanger Institute - Tom Evans	Escherichia coli	PATH-SAFE project		NA	NA	NA	NA	NA	PRJEB12513	ERP014001		SAMEA5422628	ERS3227919	2022-11-22	2020-05-14	ESC_CB6243AA	Assembled	231	180981	5356020	Escherichia coli / Shigella;96.2%	114	27928	4.1
ESC_GC8052AA_AS	ESC_CB6244AA	SAMEA5422204	Human	Human	Human	Human	Community	Community	2017	NA	NA	NA	Europe	United Kingdom	Scotland			NA	NA	NA	Wellcome Sanger Institute - Tom Evans	Escherichia coli	PATH-SAFE project		NA	NA	NA	NA	NA	PRJEB12513	ERP014001		SAMEA5422204	ERS3227495	2022-11-22	2020-05-14	ESC_CB6244AA	Assembled	183	155395	4942012	Escherichia coli / Shigella;98.67%	96	32400	4.1
ESC_GC8053AA_AS	ESC_CB6245AA	SAMEA5422627	Human	Human	Human	Human	Community	Community	2017	NA	NA	NA	Europe	United Kingdom	Scotland			NA	NA	NA	Wellcome Sanger Institute - Tom Evans	Escherichia coli	PATH-SAFE project		NA	NA	NA	NA	NA	PRJEB12513	ERP014001		SAMEA5422627	ERS3227918	2022-11-22	2020-05-14	ESC_CB6245AA	Assembled	188	200075	5243196	Escherichia coli / Shigella;95.18%	123	159623	4.1
ESC_GC8054AA_AS	ESC_CB6246AA	SAMEA5422200	Human	Human	Human	Human	Community	Community	2017	NA	NA	NA	Europe	United Kingdom	Scotland			NA	NA	NA	Wellcome Sanger Institute - Tom Evans	Escherichia coli	PATH-SAFE project		NA	NA	NA	NA	NA	PRJEB12513	ERP014001		SAMEA5422200	ERS3227491	2022-11-22	2020-05-14	ESC_CB6246AA	Assembled	218	193464	4934548	Escherichia coli / Shigella;98.3%	79	12704	4.1
ESC_GC8055AA_AS	ESC_CB6247AA	SAMEA5422615	Human	Human	Human	Human	Community	Community	2017	NA	NA	NA	Europe	United Kingdom	Scotland			NA	NA	NA	Wellcome Sanger Institute - Tom Evans	Escherichia coli	PATH-SAFE project		NA	NA	NA	NA	NA	PRJEB12513	ERP014001		SAMEA5422615	ERS3227906	2022-11-22	2020-05-14	ESC_CB6247AA	Assembled	206	235404	5189180	Escherichia coli / Shigella;100.0%	94	53402	4.1
ESC_GC8056AA_AS	ESC_CB6248AA	SAMEA5422197	Human	Human	Human	Human	Community	Community	2017	NA	NA	NA	Europe	United Kingdom	Scotland			NA	NA	NA	Wellcome Sanger Institute - Tom Evans	Escherichia coli	PATH-SAFE project		NA	NA	NA	NA	NA	PRJEB12513	ERP014001		SAMEA5422197	ERS3227488	2022-11-22	2020-05-14	ESC_CB6248AA	Assembled	196	134788	5035773	Escherichia coli / Shigella;94.74%	130	34900	4.1
ESC_GC8057AA_AS	ESC_CB6249AA	SAMEA5422613	Human	Human	Human	Human	Healthcare	Healthcare	2017	NA	NA	NA	Europe	United Kingdom	Scotland			NA	NA	NA	Wellcome Sanger Institute - Tom Evans	Escherichia coli	PATH-SAFE project		NA	NA	NA	NA	NA	PRJEB12513	ERP014001		SAMEA5422613	ERS3227904	2022-11-22	2020-05-14	ESC_CB6249AA	Assembled	178	191062	5487565	Escherichia coli / Shigella;96.15%	120	18569	4.1
ESC_GC8058AA_AS	ESC_CB6250AA	SAMEA5422194	Human	Human	Human	Human	Healthcare	Healthcare	2017	NA	NA	NA	Europe	United Kingdom	Scotland			NA	NA	NA	Wellcome Sanger Institute - Tom Evans	Escherichia coli	PATH-SAFE project		NA	NA	NA	NA	NA	PRJEB12513	ERP014001		SAMEA5422194	ERS3227485	2022-11-22	2020-05-14	ESC_CB6250AA	Assembled	165	145814	5310667	Escherichia coli / Shigella;98.96%	142	37414	4.1
ESC_GC8059AA_AS	ESC_CB6251AA	SAMEA5422607	Human	Human	Human	Human	Community	Community	2017	NA	NA	NA	Europe	United Kingdom	Scotland			NA	NA	NA	Wellcome Sanger Institute - Tom Evans	Escherichia coli	PATH-SAFE project		NA	NA	NA	NA	NA	PRJEB12513	ERP014001		SAMEA5422607	ERS3227898	2022-11-22	2020-05-14	ESC_CB6251AA	Assembled	170	144120	5213120	Escherichia coli / Shigella;97.18%	90	13342	4.1
ESC_GC8060AA_AS	ESC_CB6252AA	SAMEA5422181	Human	Human	Human	Human	Community	Community	2017	NA	NA	NA	Europe	United Kingdom	Scotland			NA	NA	NA	Wellcome Sanger Institute - Tom Evans	Escherichia coli	PATH-SAFE project		NA	NA	NA	NA	NA	PRJEB12513	ERP014001		SAMEA5422181	ERS3227472	2022-11-22	2020-05-14	ESC_CB6252AA	Assembled	181	217584	5083257	Escherichia coli / Shigella;96.55%	121	15574	4.1
ESC_GC8061AA_AS	ESC_CB6253AA	SAMEA5422606	Human	Human	Human	Human	Community	Community	2017	NA	NA	NA	Europe	United Kingdom	Scotland			NA	NA	NA	Wellcome Sanger Institute - Tom Evans	Escherichia coli	PATH-SAFE project		NA	NA	NA	NA	NA	PRJEB12513	ERP014001		SAMEA5422606	ERS3227897	2022-11-22	2020-05-14	ESC_CB6253AA	Assembled	174	268768	5266500	Escherichia coli / Shigella;100.0%	91	112029	4.1
ESC_GC8062AA_AS	ESC_CB6254AA	SAMEA5422153	Human	Human	Human	Human	Hospital	Hospital	2017	NA	NA	NA	Europe	United Kingdom	Scotland			NA	NA	NA	Wellcome Sanger Institute - Tom Evans	Escherichia coli	PATH-SAFE project		NA	NA	NA	NA	NA	PRJEB12513	ERP014001		SAMEA5422153	ERS3227445	2022-11-22	2020-05-14	ESC_CB6254AA	Assembled	196	365581	5057804	Escherichia coli / Shigella;95.55%	62	67106	4.1
ESC_GC8063AA_AS	ESC_CB6255AA	SAMEA5422605	Human	Human	Human	Human	Hospital	Hospital	2017	NA	NA	NA	Europe	United Kingdom	Scotland			NA	NA	NA	Wellcome Sanger Institute - Tom Evans	Escherichia coli	PATH-SAFE project		NA	NA	NA	NA	NA	PRJEB12513	ERP014001		SAMEA5422605	ERS3227896	2022-11-22	2020-05-14	ESC_CB6255AA	Assembled	202	268536	5224676	Escherichia coli / Shigella;96.15%	125	16184	4.1
ESC_GC8064AA_AS	ESC_CB6256AA	SAMEA5422141	Human	Human	Human	Human	Community	Community	2017	NA	NA	NA	Europe	United Kingdom	Scotland			NA	NA	NA	Wellcome Sanger Institute - Tom Evans	Escherichia coli	PATH-SAFE project		NA	NA	NA	NA	NA	PRJEB12513	ERP014001		SAMEA5422141	ERS3227433	2022-11-22	2020-05-14	ESC_CB6256AA	Assembled	193	233285	5030763	Escherichia coli / Shigella;95.32%	86	23190	4.1
ESC_GC8065AA_AS	ESC_CB6257AA	SAMEA5422604	Human	Human	Human	Human	Community	Community	2017	NA	NA	NA	Europe	United Kingdom	Scotland			NA	NA	NA	Wellcome Sanger Institute - Tom Evans	Escherichia coli	PATH-SAFE project		NA	NA	NA	NA	NA	PRJEB12513	ERP014001		SAMEA5422604	ERS3227895	2022-11-22	2020-05-14	ESC_CB6257AA	Assembled	266	323032	4821625	Escherichia coli / Shigella;100.0%	76	10947	4.1
ESC_GC8066AA_AS	ESC_CB6258AA	SAMEA5422095	Human	Human	Human	Human	Healthcare	Healthcare	2017	NA	NA	NA	Europe	United Kingdom	Scotland			NA	NA	NA	Wellcome Sanger Institute - Tom Evans	Escherichia coli	PATH-SAFE project		NA	NA	NA	NA	NA	PRJEB12513	ERP014001		SAMEA5422095	ERS3227387	2022-11-22	2020-05-14	ESC_CB6258AA	Assembled	181	111789	5278269	Escherichia coli / Shigella;94.05%	153	61685	4.1
ESC_GC8067AA_AS	ESC_CB6259AA	SAMEA5422603	Human	Human	Human	Human	Community	Community	2017	NA	NA	NA	Europe	United Kingdom	Scotland			NA	NA	NA	Wellcome Sanger Institute - Tom Evans	Escherichia coli	PATH-SAFE project		NA	NA	NA	NA	NA	PRJEB12513	ERP014001		SAMEA5422603	ERS3227894	2022-11-22	2020-05-14	ESC_CB6259AA	Assembled	207	214663	5224238	Escherichia coli / Shigella;97.56%	133	15194	4.1
ESC_GC8068AA_AS	ESC_CB6260AA	SAMEA5422071	Human	Human	Human	Human	Community	Community	2017	NA	NA	NA	Europe	United Kingdom	Scotland			NA	NA	NA	Wellcome Sanger Institute - Tom Evans	Escherichia coli	PATH-SAFE project		NA	NA	NA	NA	NA	PRJEB12513	ERP014001		SAMEA5422071	ERS3227363	2022-11-22	2020-05-14	ESC_CB6260AA	Assembled	200	264560	5382843	Escherichia coli / Shigella;98.44%	83	15195	4.1
ESC_GC8069AA_AS	ESC_CB6261AA	SAMEA5422600	Human	Human	Human	Human	Community	Community	2017	NA	NA	NA	Europe	United Kingdom	Scotland			NA	NA	NA	Wellcome Sanger Institute - Tom Evans	Escherichia coli	PATH-SAFE project		NA	NA	NA	NA	NA	PRJEB12513	ERP014001		SAMEA5422600	ERS3227891	2022-11-22	2020-05-14	ESC_CB6261AA	Assembled	182	282512	5246872	Escherichia coli / Shigella;95.37%	92	9976	4.1
ESC_GC8070AA_AS	ESC_CB6262AA	SAMEA5422051	Human	Human	Human	Human	Healthcare	Healthcare	2017	NA	NA	NA	Europe	United Kingdom	Scotland			NA	NA	NA	Wellcome Sanger Institute - Tom Evans	Escherichia coli	PATH-SAFE project		NA	NA	NA	NA	NA	PRJEB12513	ERP014001		SAMEA5422051	ERS3227343	2022-11-22	2020-05-14	ESC_CB6262AA	Assembled	186	188291	4957101	Escherichia coli / Shigella;95.66%	61	144376	4.1
ESC_GC8071AA_AS	ESC_CB6263AA	SAMEA5422050	Human	Human	Human	Human	Community	Community	2017	NA	NA	NA	Europe	United Kingdom	Scotland			NA	NA	NA	Wellcome Sanger Institute - Tom Evans	Escherichia coli	PATH-SAFE project		NA	NA	NA	NA	NA	PRJEB12513	ERP014001		SAMEA5422050	ERS3227342	2022-11-22	2020-05-14	ESC_CB6263AA	Assembled	225	282534	5166669	Escherichia coli / Shigella;100.0%	64	14172	4.1
ESC_GC8072AA_AS	ESC_CB6264AA	SAMEA5422039	Human	Human	Human	Human	Healthcare	Healthcare	2017	NA	NA	NA	Europe	United Kingdom	Scotland			NA	NA	NA	Wellcome Sanger Institute - Tom Evans	Escherichia coli	PATH-SAFE project		NA	NA	NA	NA	NA	PRJEB12513	ERP014001		SAMEA5422039	ERS3227331	2022-11-22	2020-05-14	ESC_CB6264AA	Assembled	182	155980	5273567	Escherichia coli / Shigella;96.88%	136	17190	4.1
ESC_GC8073AA_AS	ESC_CB6265AA	SAMEA5422586	Human	Human	Human	Human	Community	Community	2017	NA	NA	NA	Europe	United Kingdom	Scotland			NA	NA	NA	Wellcome Sanger Institute - Tom Evans	Escherichia coli	PATH-SAFE project		NA	NA	NA	NA	NA	PRJEB12513	ERP014001		SAMEA5422586	ERS3227877	2022-11-22	2020-05-14	ESC_CB6265AA	Assembled	214	445469	4941477	Escherichia coli / Shigella;98.3%	98	43177	4.1
ESC_GC8074AA_AS	ESC_CB6266AA	SAMEA5422585	Human	Human	Human	Human	Community	Community	2017	NA	NA	NA	Europe	United Kingdom	Scotland			NA	NA	NA	Wellcome Sanger Institute - Tom Evans	Escherichia coli	PATH-SAFE project		NA	NA	NA	NA	NA	PRJEB12513	ERP014001		SAMEA5422585	ERS3227876	2022-11-22	2020-05-14	ESC_CB6266AA	Assembled	234	302744	4946854	Escherichia coli / Shigella;97.06%	47	15618	4.1
ESC_GC8075AA_AS	ESC_CB6267AA	SAMEA5422582	Human	Human	Human	Human	Hospital	Hospital	2017	NA	NA	NA	Europe	United Kingdom	Scotland			NA	NA	NA	Wellcome Sanger Institute - Tom Evans	Escherichia coli	PATH-SAFE project		NA	NA	NA	NA	NA	PRJEB12513	ERP014001		SAMEA5422582	ERS3227873	2022-11-22	2020-05-14	ESC_CB6267AA	Assembled	217	277318	5098674	Escherichia coli / Shigella;96.73%	85	27160	4.1
ESC_GC8076AA_AS	ESC_CB6268AA	SAMEA5422569	Human	Human	Human	Human	Community	Community	2017	NA	NA	NA	Europe	United Kingdom	Scotland			NA	NA	NA	Wellcome Sanger Institute - Tom Evans	Escherichia coli	PATH-SAFE project		NA	NA	NA	NA	NA	PRJEB12513	ERP014001		SAMEA5422569	ERS3227860	2022-11-22	2020-05-14	ESC_CB6268AA	Assembled	214	165176	5225608	Escherichia coli / Shigella;97.88%	128	33129	4.1
ESC_GC8077AA_AS	ESC_CB6269AA	SAMEA5422544	Human	Human	Human	Human	Community	Community	2017	NA	NA	NA	Europe	United Kingdom	Scotland			NA	NA	NA	Wellcome Sanger Institute - Tom Evans	Escherichia coli	PATH-SAFE project		NA	NA	NA	NA	NA	PRJEB12513	ERP014001		SAMEA5422544	ERS3227835	2022-11-22	2020-05-14	ESC_CB6269AA	Assembled	184	206039	5035401	Escherichia coli / Shigella;96.81%	143	36550	4.1
ESC_GC8078AA_AS	ESC_CB6270AA	SAMEA5422492	Human	Human	Human	Human	Healthcare	Healthcare	2017	NA	NA	NA	Europe	United Kingdom	Scotland			NA	NA	NA	Wellcome Sanger Institute - Tom Evans	Escherichia coli	PATH-SAFE project		NA	NA	NA	NA	NA	PRJEB12513	ERP014001		SAMEA5422492	ERS3227783	2022-11-22	2020-05-14	ESC_CB6270AA	Assembled	199	168882	5402892	Escherichia coli / Shigella;98.09%	145	18675	4.1
ESC_GC8079AA_AS	ESC_CB6271AA	SAMEA5422442	Human	Human	Human	Human	Healthcare	Healthcare	2017	NA	NA	NA	Europe	United Kingdom	Scotland			NA	NA	NA	Wellcome Sanger Institute - Tom Evans	Escherichia coli	PATH-SAFE project		NA	NA	NA	NA	NA	PRJEB12513	ERP014001		SAMEA5422442	ERS3227733	2022-11-22	2020-05-14	ESC_CB6271AA	Assembled	200	237339	5084771	Escherichia coli / Shigella;98.12%	79	16244	4.1
ESC_GC8080AA_AS	ESC_CB6272AA	SAMEA5422439	Human	Human	Human	Human	Hospital	Hospital	2017	NA	NA	NA	Europe	United Kingdom	Scotland			NA	NA	NA	Wellcome Sanger Institute - Tom Evans	Escherichia coli	PATH-SAFE project		NA	NA	NA	NA	NA	PRJEB12513	ERP014001		SAMEA5422439	ERS3227730	2022-11-22	2020-05-14	ESC_CB6272AA	Assembled	186	266450	5368157	Escherichia coli / Shigella;98.7%	102	28297	4.1
ESC_GC8081AA_AS	ESC_CB6273AA	SAMEA5422437	Human	Human	Human	Human	Hospital	Hospital	2017	NA	NA	NA	Europe	United Kingdom	Scotland			NA	NA	NA	Wellcome Sanger Institute - Tom Evans	Escherichia coli	PATH-SAFE project		NA	NA	NA	NA	NA	PRJEB12513	ERP014001		SAMEA5422437	ERS3227728	2022-11-22	2020-05-14	ESC_CB6273AA	Assembled	195	194809	5163819	Escherichia coli / Shigella;97.33%	101	31288	4.1
ESC_GC8082AA_AS	ESC_CB6274AA	SAMEA5422435	Human	Human	Human	Human	Healthcare	Healthcare	2017	NA	NA	NA	Europe	United Kingdom	Scotland			NA	NA	NA	Wellcome Sanger Institute - Tom Evans	Escherichia coli	PATH-SAFE project		NA	NA	NA	NA	NA	PRJEB12513	ERP014001		SAMEA5422435	ERS3227726	2022-11-22	2020-05-14	ESC_CB6274AA	Assembled	174	276427	5174433	Escherichia coli / Shigella;95.84%	68	22772	4.1
ESC_GC8083AA_AS	ESC_CB6275AA	SAMEA5422434	Human	Human	Human	Human	Community	Community	2017	NA	NA	NA	Europe	United Kingdom	Scotland			NA	NA	NA	Wellcome Sanger Institute - Tom Evans	Escherichia coli	PATH-SAFE project		NA	NA	NA	NA	NA	PRJEB12513	ERP014001		SAMEA5422434	ERS3227725	2022-11-22	2020-05-14	ESC_CB6275AA	Assembled	178	200004	5108700	Escherichia coli / Shigella;100.0%	110	15875	4.1
ESC_GC8084AA_AS	ESC_CB6276AA	SAMEA5422433	Human	Human	Human	Human	Community	Community	2017	NA	NA	NA	Europe	United Kingdom	Scotland			NA	NA	NA	Wellcome Sanger Institute - Tom Evans	Escherichia coli	PATH-SAFE project		NA	NA	NA	NA	NA	PRJEB12513	ERP014001		SAMEA5422433	ERS3227724	2022-11-22	2020-05-14	ESC_CB6276AA	Assembled	190	287754	5292465	Escherichia coli / Shigella;96.74%	157	11443	4.1
ESC_GC8085AA_AS	ESC_CB6277AA	SAMEA5422432	Human	Human	Human	Human	Hospital	Hospital	2017	NA	NA	NA	Europe	United Kingdom	Scotland			NA	NA	NA	Wellcome Sanger Institute - Tom Evans	Escherichia coli	PATH-SAFE project		NA	NA	NA	NA	NA	PRJEB12513	ERP014001		SAMEA5422432	ERS3227723	2022-11-22	2020-05-14	ESC_CB6277AA	Assembled	197	268745	5237968	Escherichia coli / Shigella;93.92%	140	41032	4.1
ESC_GC8086AA_AS	ESC_CB6278AA	SAMEA5422431	Human	Human	Human	Human	Hospital	Hospital	2017	NA	NA	NA	Europe	United Kingdom	Scotland			NA	NA	NA	Wellcome Sanger Institute - Tom Evans	Escherichia coli	PATH-SAFE project		NA	NA	NA	NA	NA	PRJEB12513	ERP014001		SAMEA5422431	ERS3227722	2022-11-22	2020-05-14	ESC_CB6278AA	Assembled	182	365771	5044475	Escherichia coli / Shigella;98.57%	111	17060	4.1
ESC_GC8087AA_AS	ESC_CB6279AA	SAMEA5422430	Human	Human	Human	Human	Community	Community	2017	NA	NA	NA	Europe	United Kingdom	Scotland			NA	NA	NA	Wellcome Sanger Institute - Tom Evans	Escherichia coli	PATH-SAFE project		NA	NA	NA	NA	NA	PRJEB12513	ERP014001		SAMEA5422430	ERS3227721	2022-11-22	2020-05-14	ESC_CB6279AA	Assembled	206	191062	5224291	Escherichia coli / Shigella;98.85%	129	22453	4.1
ESC_GC8088AA_AS	ESC_CB6280AA	SAMEA5422429	Human	Human	Human	Human	Hospital	Hospital	2017	NA	NA	NA	Europe	United Kingdom	Scotland			NA	NA	NA	Wellcome Sanger Institute - Tom Evans	Escherichia coli	PATH-SAFE project		NA	NA	NA	NA	NA	PRJEB12513	ERP014001		SAMEA5422429	ERS3227720	2022-11-22	2020-05-14	ESC_CB6280AA	Assembled	180	296726	5142036	Escherichia coli / Shigella;94.54%	79	34038	4.1
ESC_GC8089AA_AS	ESC_CB6281AA	SAMEA5422428	Human	Human	Human	Human	Community	Community	2017	NA	NA	NA	Europe	United Kingdom	Scotland			NA	NA	NA	Wellcome Sanger Institute - Tom Evans	Escherichia coli	PATH-SAFE project		NA	NA	NA	NA	NA	PRJEB12513	ERP014001		SAMEA5422428	ERS3227719	2022-11-22	2020-05-14	ESC_CB6281AA	Assembled	191	241234	5230980	Escherichia coli / Shigella;96.72%	97	24861	4.1
ESC_GC8090AA_AS	ESC_CB6282AA	SAMEA5422427	Human	Human	Human	Human	Community	Community	2017	NA	NA	NA	Europe	United Kingdom	Scotland			NA	NA	NA	Wellcome Sanger Institute - Tom Evans	Escherichia coli	PATH-SAFE project		NA	NA	NA	NA	NA	PRJEB12513	ERP014001		SAMEA5422427	ERS3227718	2022-11-22	2020-05-14	ESC_CB6282AA	Assembled	174	241234	5348911	Escherichia coli / Shigella;97.5%	130	17145	4.1
ESC_GC8091AA_AS	ESC_CB6283AA	SAMEA5422426	Human	Human	Human	Human	Community	Community	2017	NA	NA	NA	Europe	United Kingdom	Scotland			NA	NA	NA	Wellcome Sanger Institute - Tom Evans	Escherichia coli	PATH-SAFE project		NA	NA	NA	NA	NA	PRJEB12513	ERP014001		SAMEA5422426	ERS3227717	2022-11-22	2020-05-14	ESC_CB6283AA	Assembled	193	357962	5123213	Escherichia coli / Shigella;100.0%	66	16166	4.1
ESC_GC8092AA_AS	ESC_CB6284AA	SAMEA5422425	Human	Human	Human	Human	Hospital	Hospital	2017	NA	NA	NA	Europe	United Kingdom	Scotland			NA	NA	NA	Wellcome Sanger Institute - Tom Evans	Escherichia coli	PATH-SAFE project		NA	NA	NA	NA	NA	PRJEB12513	ERP014001		SAMEA5422425	ERS3227716	2022-11-22	2020-05-14	ESC_CB6284AA	Assembled	183	193432	4856226	Escherichia coli / Shigella;93.12%	78	13499	4.1
ESC_GC8093AA_AS	ESC_CB6285AA	SAMEA5422424	Human	Human	Human	Human	Community	Community	2017	NA	NA	NA	Europe	United Kingdom	Scotland			NA	NA	NA	Wellcome Sanger Institute - Tom Evans	Escherichia coli	PATH-SAFE project		NA	NA	NA	NA	NA	PRJEB12513	ERP014001		SAMEA5422424	ERS3227715	2022-11-22	2020-05-14	ESC_CB6285AA	Assembled	176	245687	5331505	Escherichia coli / Shigella;97.94%	166	15440	4.1
ESC_GC8094AA_AS	ESC_CB6286AA	SAMEA5422422	Human	Human	Human	Human	Community	Community	2017	NA	NA	NA	Europe	United Kingdom	Scotland			NA	NA	NA	Wellcome Sanger Institute - Tom Evans	Escherichia coli	PATH-SAFE project		NA	NA	NA	NA	NA	PRJEB12513	ERP014001		SAMEA5422422	ERS3227713	2022-11-22	2020-05-14	ESC_CB6286AA	Assembled	194	216197	5206409	Escherichia coli / Shigella;100.0%	106	14963	4.1
ESC_GC8095AA_AS	ESC_CB6287AA	SAMEA5422421	Human	Human	Human	Human	Community	Community	2017	NA	NA	NA	Europe	United Kingdom	Scotland			NA	NA	NA	Wellcome Sanger Institute - Tom Evans	Escherichia coli	PATH-SAFE project		NA	NA	NA	NA	NA	PRJEB12513	ERP014001		SAMEA5422421	ERS3227712	2022-11-22	2020-05-14	ESC_CB6287AA	Assembled	142	280929	5075359	Escherichia coli / Shigella;95.17%	89	24676	4.1
ESC_GC8096AA_AS	ESC_CB6288AA	SAMEA5422420	Human	Human	Human	Human	Healthcare	Healthcare	2017	NA	NA	NA	Europe	United Kingdom	Scotland			NA	NA	NA	Wellcome Sanger Institute - Tom Evans	Escherichia coli	PATH-SAFE project		NA	NA	NA	NA	NA	PRJEB12513	ERP014001		SAMEA5422420	ERS3227711	2022-11-22	2020-05-14	ESC_CB6288AA	Assembled	160	72732	5288289	Escherichia coli / Shigella;99.32%	180	27419	4.1
ESC_GC8097AA_AS	ESC_CB6289AA	SAMEA5422416	Human	Human	Human	Human	Healthcare	Healthcare	2017	NA	NA	NA	Europe	United Kingdom	Scotland			NA	NA	NA	Wellcome Sanger Institute - Tom Evans	Escherichia coli	PATH-SAFE project		NA	NA	NA	NA	NA	PRJEB12513	ERP014001		SAMEA5422416	ERS3227707	2022-11-22	2020-05-14	ESC_CB6289AA	Assembled	166	267410	5270081	Escherichia coli / Shigella;98.69%	121	19730	4.1
ESC_GC8098AA_AS	ESC_CB6290AA	SAMEA5422135	Human	Human	Human	Human	Community	Community	2017	NA	NA	NA	Europe	United Kingdom	Scotland			NA	NA	NA	Wellcome Sanger Institute - Tom Evans	Escherichia coli	PATH-SAFE project		NA	NA	NA	NA	NA	PRJEB12513	ERP014001		SAMEA5422135	ERS3227427	2022-11-22	2020-05-14	ESC_CB6290AA	Assembled	187	95472	5276976	Escherichia coli / Shigella;100.0%	158	39593	4.1
ESC_GC8099AA_AS	ESC_CB6291AA	SAMEA5422261	Human	Human	Human	Human	Community	Community	2017	NA	NA	NA	Europe	United Kingdom	Scotland			NA	NA	NA	Wellcome Sanger Institute - Tom Evans	Escherichia coli	PATH-SAFE project		NA	NA	NA	NA	NA	PRJEB12513	ERP014001		SAMEA5422261	ERS3227552	2022-11-22	2020-05-14	ESC_CB6291AA	Assembled	191	436610	4933617	Escherichia coli / Shigella;95.83%	30	7456	4.1
ESC_GC8100AA_AS	ESC_CB6292AA	SAMEA5422134	Human	Human	Human	Human	Hospital	Hospital	2017	NA	NA	NA	Europe	United Kingdom	Scotland			NA	NA	NA	Wellcome Sanger Institute - Tom Evans	Escherichia coli	PATH-SAFE project		NA	NA	NA	NA	NA	PRJEB12513	ERP014001		SAMEA5422134	ERS3227426	2022-11-22	2020-05-14	ESC_CB6292AA	Assembled	203	179804	5230064	Escherichia coli / Shigella;98.94%	144	19115	4.1
ESC_GC8101AA_AS	ESC_CB6293AA	SAMEA5422260	Human	Human	Human	Human	Hospital	Hospital	2017	NA	NA	NA	Europe	United Kingdom	Scotland			NA	NA	NA	Wellcome Sanger Institute - Tom Evans	Escherichia coli	PATH-SAFE project		NA	NA	NA	NA	NA	PRJEB12513	ERP014001		SAMEA5422260	ERS3227551	2022-11-22	2020-05-14	ESC_CB6293AA	Assembled	184	192756	4914212	Escherichia coli / Shigella;100.0%	92	13852	4.1
ESC_GC8102AA_AS	ESC_CB6294AA	SAMEA5422133	Human	Human	Human	Human	Community	Community	2017	NA	NA	NA	Europe	United Kingdom	Scotland			NA	NA	NA	Wellcome Sanger Institute - Tom Evans	Escherichia coli	PATH-SAFE project		NA	NA	NA	NA	NA	PRJEB12513	ERP014001		SAMEA5422133	ERS3227425	2022-11-22	2020-05-14	ESC_CB6294AA	Assembled	194	26887	5418167	Escherichia coli / Shigella;96.56%	456	51573	4.1
ESC_GC8103AA_AS	ESC_CB6295AA	SAMEA5422259	Human	Human	Human	Human	Community	Community	2017	NA	NA	NA	Europe	United Kingdom	Scotland			NA	NA	NA	Wellcome Sanger Institute - Tom Evans	Escherichia coli	PATH-SAFE project		NA	NA	NA	NA	NA	PRJEB12513	ERP014001		SAMEA5422259	ERS3227550	2022-11-22	2020-05-14	ESC_CB6295AA	Assembled	211	383046	5087913	Escherichia coli / Shigella;97.37%	49	19390	4.1
ESC_GC8104AA_AS	ESC_CB6296AA	SAMEA5422132	Human	Human	Human	Human	Hospital	Hospital	2017	NA	NA	NA	Europe	United Kingdom	Scotland			NA	NA	NA	Wellcome Sanger Institute - Tom Evans	Escherichia coli	PATH-SAFE project		NA	NA	NA	NA	NA	PRJEB12513	ERP014001		SAMEA5422132	ERS3227424	2022-11-22	2020-05-14	ESC_CB6296AA	Assembled	229	360245	5175863	Escherichia coli / Shigella;91.89%	49	10252	4.1
ESC_GC8105AA_AS	ESC_CB6297AA	SAMEA5422258	Human	Human	Human	Human	Hospital	Hospital	2017	NA	NA	NA	Europe	United Kingdom	Scotland			NA	NA	NA	Wellcome Sanger Institute - Tom Evans	Escherichia coli	PATH-SAFE project		NA	NA	NA	NA	NA	PRJEB12513	ERP014001		SAMEA5422258	ERS3227549	2022-11-22	2020-05-14	ESC_CB6297AA	Assembled	190	780174	4863092	Escherichia coli / Shigella;100.0%	29	6744	4.1
ESC_GC8106AA_AS	ESC_CB6298AA	SAMEA5422131	Human	Human	Human	Human	Community	Community	2017	NA	NA	NA	Europe	United Kingdom	Scotland			NA	NA	NA	Wellcome Sanger Institute - Tom Evans	Escherichia coli	PATH-SAFE project		NA	NA	NA	NA	NA	PRJEB12513	ERP014001		SAMEA5422131	ERS3227423	2022-11-22	2020-05-14	ESC_CB6298AA	Assembled	217	244669	5162035	Escherichia coli / Shigella;98.39%	87	18311	4.1
ESC_GC8107AA_AS	ESC_CB6299AA	SAMEA5422257	Human	Human	Human	Human	Healthcare	Healthcare	2017	NA	NA	NA	Europe	United Kingdom	Scotland			NA	NA	NA	Wellcome Sanger Institute - Tom Evans	Escherichia coli	PATH-SAFE project		NA	NA	NA	NA	NA	PRJEB12513	ERP014001		SAMEA5422257	ERS3227548	2022-11-22	2020-05-14	ESC_CB6299AA	Assembled	150	110117	5480550	Escherichia coli / Shigella;100.0%	154	71462	4.1
ESC_GC8108AA_AS	ESC_CB6300AA	SAMEA5422130	Human	Human	Human	Human	Hospital	Hospital	2017	NA	NA	NA	Europe	United Kingdom	Scotland			NA	NA	NA	Wellcome Sanger Institute - Tom Evans	Escherichia coli	PATH-SAFE project		NA	NA	NA	NA	NA	PRJEB12513	ERP014001		SAMEA5422130	ERS3227422	2022-11-22	2020-05-14	ESC_CB6300AA	Assembled	181	269015	5224451	Escherichia coli / Shigella;98.57%	104	21719	4.1
ESC_GC8109AA_AS	ESC_CB6301AA	SAMEA5422256	Human	Human	Human	Human	Community	Community	2017	NA	NA	NA	Europe	United Kingdom	Scotland			NA	NA	NA	Wellcome Sanger Institute - Tom Evans	Escherichia coli	PATH-SAFE project		NA	NA	NA	NA	NA	PRJEB12513	ERP014001		SAMEA5422256	ERS3227547	2022-11-22	2020-05-14	ESC_CB6301AA	Assembled	195	191572	4985322	Escherichia coli / Shigella;96.96%	86	18497	4.1
ESC_GC8110AA_AS	ESC_CB6302AA	SAMEA5422129	Human	Human	Human	Human	Community	Community	2017	NA	NA	NA	Europe	United Kingdom	Scotland			NA	NA	NA	Wellcome Sanger Institute - Tom Evans	Escherichia coli	PATH-SAFE project		NA	NA	NA	NA	NA	PRJEB12513	ERP014001		SAMEA5422129	ERS3227421	2022-11-22	2020-05-14	ESC_CB6302AA	Assembled	187	296941	5316215	Escherichia coli / Shigella;98.8%	127	23713	4.1
ESC_GC8111AA_AS	ESC_CB6303AA	SAMEA5422255	Human	Human	Human	Human	Community	Community	2017	NA	NA	NA	Europe	United Kingdom	Scotland			NA	NA	NA	Wellcome Sanger Institute - Tom Evans	Escherichia coli	PATH-SAFE project		NA	NA	NA	NA	NA	PRJEB12513	ERP014001		SAMEA5422255	ERS3227546	2022-11-22	2020-05-14	ESC_CB6303AA	Assembled	212	276270	5021926	Escherichia coli / Shigella;96.87%	93	23871	4.1
ESC_GC8112AA_AS	ESC_CB6304AA	SAMEA5422128	Human	Human	Human	Human	Healthcare	Healthcare	2017	NA	NA	NA	Europe	United Kingdom	Scotland			NA	NA	NA	Wellcome Sanger Institute - Tom Evans	Escherichia coli	PATH-SAFE project		NA	NA	NA	NA	NA	PRJEB12513	ERP014001		SAMEA5422128	ERS3227420	2022-11-22	2020-05-14	ESC_CB6304AA	Assembled	213	301894	5107633	Escherichia coli / Shigella;100.0%	99	13285	4.1
ESC_GC8113AA_AS	ESC_CB6305AA	SAMEA5422254	Human	Human	Human	Human	Community	Community	2017	NA	NA	NA	Europe	United Kingdom	Scotland			NA	NA	NA	Wellcome Sanger Institute - Tom Evans	Escherichia coli	PATH-SAFE project		NA	NA	NA	NA	NA	PRJEB12513	ERP014001		SAMEA5422254	ERS3227545	2022-11-22	2020-05-14	ESC_CB6305AA	Assembled	191	324847	5342842	Escherichia coli / Shigella;98.78%	149	28768	4.1
ESC_GC8114AA_AS	ESC_CB6306AA	SAMEA5422127	Human	Human	Human	Human	Healthcare	Healthcare	2017	NA	NA	NA	Europe	United Kingdom	Scotland			NA	NA	NA	Wellcome Sanger Institute - Tom Evans	Escherichia coli	PATH-SAFE project		NA	NA	NA	NA	NA	PRJEB12513	ERP014001		SAMEA5422127	ERS3227419	2022-11-22	2020-05-14	ESC_CB6306AA	Assembled	203	268768	5218864	Escherichia coli / Shigella;98.36%	87	28935	4.1
ESC_GC8115AA_AS	ESC_CB6307AA	SAMEA5422253	Human	Human	Human	Human	Community	Community	2017	NA	NA	NA	Europe	United Kingdom	Scotland			NA	NA	NA	Wellcome Sanger Institute - Tom Evans	Escherichia coli	PATH-SAFE project		NA	NA	NA	NA	NA	PRJEB12513	ERP014001		SAMEA5422253	ERS3227544	2022-11-22	2020-05-14	ESC_CB6307AA	Assembled	204	387919	4720921	Escherichia coli / Shigella;100.0%	44	56127	4.1
ESC_GC8116AA_AS	ESC_CB6308AA	SAMEA5422126	Human	Human	Human	Human	Community	Community	2017	NA	NA	NA	Europe	United Kingdom	Scotland			NA	NA	NA	Wellcome Sanger Institute - Tom Evans	Escherichia coli	PATH-SAFE project		NA	NA	NA	NA	NA	PRJEB12513	ERP014001		SAMEA5422126	ERS3227418	2022-11-22	2020-05-14	ESC_CB6308AA	Assembled	162	118971	5381912	Escherichia coli / Shigella;96.27%	166	31951	4.1
ESC_GC8117AA_AS	ESC_CB6309AA	SAMEA5422252	Human	Human	Human	Human	Community	Community	2017	NA	NA	NA	Europe	United Kingdom	Scotland			NA	NA	NA	Wellcome Sanger Institute - Tom Evans	Escherichia coli	PATH-SAFE project		NA	NA	NA	NA	NA	PRJEB12513	ERP014001		SAMEA5422252	ERS3227543	2022-11-22	2020-05-14	ESC_CB6309AA	Assembled	191	209517	5384690	Escherichia coli / Shigella;94.45%	111	21278	4.1
ESC_GC8118AA_AS	ESC_CB6310AA	SAMEA5422125	Human	Human	Human	Human	Community	Community	2017	NA	NA	NA	Europe	United Kingdom	Scotland			NA	NA	NA	Wellcome Sanger Institute - Tom Evans	Escherichia coli	PATH-SAFE project		NA	NA	NA	NA	NA	PRJEB12513	ERP014001		SAMEA5422125	ERS3227417	2022-11-22	2020-05-14	ESC_CB6310AA	Assembled	216	268771	5104162	Escherichia coli / Shigella;100.0%	98	32182	4.1
ESC_GC8119AA_AS	ESC_CB6311AA	SAMEA5422251	Human	Human	Human	Human	Community	Community	2017	NA	NA	NA	Europe	United Kingdom	Scotland			NA	NA	NA	Wellcome Sanger Institute - Tom Evans	Escherichia coli	PATH-SAFE project		NA	NA	NA	NA	NA	PRJEB12513	ERP014001		SAMEA5422251	ERS3227542	2022-11-22	2020-05-14	ESC_CB6311AA	Assembled	216	286641	5092577	Escherichia coli / Shigella;96.6%	87	27706	4.1
ESC_GC8120AA_AS	ESC_CB6312AA	SAMEA5422124	Human	Human	Human	Human	Community	Community	2017	NA	NA	NA	Europe	United Kingdom	Scotland			NA	NA	NA	Wellcome Sanger Institute - Tom Evans	Escherichia coli	PATH-SAFE project		NA	NA	NA	NA	NA	PRJEB12513	ERP014001		SAMEA5422124	ERS3227416	2022-11-22	2020-05-14	ESC_CB6312AA	Assembled	199	421917	4995972	Escherichia coli / Shigella;94.74%	50	8058	4.1
ESC_GC8121AA_AS	ESC_CB6313AA	SAMEA5422250	Human	Human	Human	Human	Hospital	Hospital	2017	NA	NA	NA	Europe	United Kingdom	Scotland			NA	NA	NA	Wellcome Sanger Institute - Tom Evans	Escherichia coli	PATH-SAFE project		NA	NA	NA	NA	NA	PRJEB12513	ERP014001		SAMEA5422250	ERS3227541	2022-11-22	2020-05-14	ESC_CB6313AA	Assembled	165	254926	5137224	Escherichia coli / Shigella;100.0%	87	87009	4.1
ESC_GC8122AA_AS	ESC_CB6314AA	SAMEA5422123	Human	Human	Human	Human	Community	Community	2017	NA	NA	NA	Europe	United Kingdom	Scotland			NA	NA	NA	Wellcome Sanger Institute - Tom Evans	Escherichia coli	PATH-SAFE project		NA	NA	NA	NA	NA	PRJEB12513	ERP014001		SAMEA5422123	ERS3227415	2022-11-22	2020-05-14	ESC_CB6314AA	Assembled	184	209515	5244114	Escherichia coli / Shigella;96.51%	151	21951	4.1
ESC_GC8123AA_AS	ESC_CB6315AA	SAMEA5422249	Human	Human	Human	Human	Healthcare	Healthcare	2017	NA	NA	NA	Europe	United Kingdom	Scotland			NA	NA	NA	Wellcome Sanger Institute - Tom Evans	Escherichia coli	PATH-SAFE project		NA	NA	NA	NA	NA	PRJEB12513	ERP014001		SAMEA5422249	ERS3227540	2022-11-22	2020-05-14	ESC_CB6315AA	Assembled	174	458337	5057174	Escherichia coli / Shigella;100.0%	40	2434	4.1
ESC_GC8124AA_AS	ESC_CB6316AA	SAMEA5422122	Human	Human	Human	Human	Hospital	Hospital	2017	NA	NA	NA	Europe	United Kingdom	Scotland			NA	NA	NA	Wellcome Sanger Institute - Tom Evans	Escherichia coli	PATH-SAFE project		NA	NA	NA	NA	NA	PRJEB12513	ERP014001		SAMEA5422122	ERS3227414	2022-11-22	2020-05-14	ESC_CB6316AA	Assembled	185	238311	5175647	Escherichia coli / Shigella;100.0%	92	34194	4.1
ESC_GC8125AA_AS	ESC_CB6317AA	SAMEA5422248	Human	Human	Human	Human	Healthcare	Healthcare	2017	NA	NA	NA	Europe	United Kingdom	Scotland			NA	NA	NA	Wellcome Sanger Institute - Tom Evans	Escherichia coli	PATH-SAFE project		NA	NA	NA	NA	NA	PRJEB12513	ERP014001		SAMEA5422248	ERS3227539	2022-11-22	2020-05-14	ESC_CB6317AA	Assembled	164	323283	5049274	Escherichia coli / Shigella;96.23%	79	29156	4.1
ESC_GC8126AA_AS	ESC_CB6318AA	SAMEA5422121	Human	Human	Human	Human	Healthcare	Healthcare	2017	NA	NA	NA	Europe	United Kingdom	Scotland			NA	NA	NA	Wellcome Sanger Institute - Tom Evans	Escherichia coli	PATH-SAFE project		NA	NA	NA	NA	NA	PRJEB12513	ERP014001		SAMEA5422121	ERS3227413	2022-11-22	2020-05-14	ESC_CB6318AA	Assembled	183	164040	5268112	Escherichia coli / Shigella;96.84%	140	24728	4.1
ESC_GC8127AA_AS	ESC_CB6319AA	SAMEA5422247	Human	Human	Human	Human	Hospital	Hospital	2017	NA	NA	NA	Europe	United Kingdom	Scotland			NA	NA	NA	Wellcome Sanger Institute - Tom Evans	Escherichia coli	PATH-SAFE project		NA	NA	NA	NA	NA	PRJEB12513	ERP014001		SAMEA5422247	ERS3227538	2022-11-22	2020-05-14	ESC_CB6319AA	Assembled	203	162130	5364880	Escherichia coli / Shigella;97.79%	114	48947	4.1
ESC_GC8128AA_AS	ESC_CB6320AA	SAMEA5422120	Human	Human	Human	Human	Community	Community	2017	NA	NA	NA	Europe	United Kingdom	Scotland			NA	NA	NA	Wellcome Sanger Institute - Tom Evans	Escherichia coli	PATH-SAFE project		NA	NA	NA	NA	NA	PRJEB12513	ERP014001		SAMEA5422120	ERS3227412	2022-11-22	2020-05-14	ESC_CB6320AA	Assembled	182	223226	5317700	Escherichia coli / Shigella;100.0%	138	23037	4.1
ESC_GC8129AA_AS	ESC_CB6321AA	SAMEA5422243	Human	Human	Human	Human	Community	Community	2017	NA	NA	NA	Europe	United Kingdom	Scotland			NA	NA	NA	Wellcome Sanger Institute - Tom Evans	Escherichia coli	PATH-SAFE project		NA	NA	NA	NA	NA	PRJEB12513	ERP014001		SAMEA5422243	ERS3227534	2022-11-22	2020-05-14	ESC_CB6321AA	Assembled	227	364663	5060474	Escherichia coli / Shigella;100.0%	67	17354	4.1
ESC_GC8130AA_AS	ESC_CB6322AA	SAMEA5422119	Human	Human	Human	Human	Community	Community	2017	NA	NA	NA	Europe	United Kingdom	Scotland			NA	NA	NA	Wellcome Sanger Institute - Tom Evans	Escherichia coli	PATH-SAFE project		NA	NA	NA	NA	NA	PRJEB12513	ERP014001		SAMEA5422119	ERS3227411	2022-11-22	2020-05-14	ESC_CB6322AA	Assembled	177	319996	5057153	Escherichia coli / Shigella;100.0%	95	47339	4.1
ESC_GC8131AA_AS	ESC_CB6323AA	SAMEA5422242	Human	Human	Human	Human	Community	Community	2017	NA	NA	NA	Europe	United Kingdom	Scotland			NA	NA	NA	Wellcome Sanger Institute - Tom Evans	Escherichia coli	PATH-SAFE project		NA	NA	NA	NA	NA	PRJEB12513	ERP014001		SAMEA5422242	ERS3227533	2022-11-22	2020-05-14	ESC_CB6323AA	Assembled	198	205993	5275598	Escherichia coli / Shigella;97.79%	141	59051	4.1
ESC_GC8132AA_AS	ESC_CB6324AA	SAMEA5422118	Human	Human	Human	Human	Community	Community	2017	NA	NA	NA	Europe	United Kingdom	Scotland			NA	NA	NA	Wellcome Sanger Institute - Tom Evans	Escherichia coli	PATH-SAFE project		NA	NA	NA	NA	NA	PRJEB12513	ERP014001		SAMEA5422118	ERS3227410	2022-11-22	2020-05-14	ESC_CB6324AA	Assembled	192	426205	5173845	Escherichia coli / Shigella;100.0%	52	13922	4.1
ESC_GC8133AA_AS	ESC_CB6325AA	SAMEA5422239	Human	Human	Human	Human	Community	Community	2017	NA	NA	NA	Europe	United Kingdom	Scotland			NA	NA	NA	Wellcome Sanger Institute - Tom Evans	Escherichia coli	PATH-SAFE project		NA	NA	NA	NA	NA	PRJEB12513	ERP014001		SAMEA5422239	ERS3227530	2022-11-22	2020-05-14	ESC_CB6325AA	Assembled	211	370664	5075124	Escherichia coli / Shigella;97.78%	67	5616	4.1
ESC_GC8134AA_AS	ESC_CB6326AA	SAMEA5422117	Human	Human	Human	Human	Healthcare	Healthcare	2017	NA	NA	NA	Europe	United Kingdom	Scotland			NA	NA	NA	Wellcome Sanger Institute - Tom Evans	Escherichia coli	PATH-SAFE project		NA	NA	NA	NA	NA	PRJEB12513	ERP014001		SAMEA5422117	ERS3227409	2022-11-22	2020-05-14	ESC_CB6326AA	Assembled	210	279924	5210302	Escherichia coli / Shigella;98.78%	143	71203	4.1
ESC_GC8135AA_AS	ESC_CB6327AA	SAMEA5422238	Human	Human	Human	Human	Community	Community	2017	NA	NA	NA	Europe	United Kingdom	Scotland			NA	NA	NA	Wellcome Sanger Institute - Tom Evans	Escherichia coli	PATH-SAFE project		NA	NA	NA	NA	NA	PRJEB12513	ERP014001		SAMEA5422238	ERS3227529	2022-11-22	2020-05-14	ESC_CB6327AA	Assembled	170	359516	5126676	Escherichia coli / Shigella;93.45%	82	29901	4.1
ESC_GC8136AA_AS	ESC_CB6328AA	SAMEA5422116	Human	Human	Human	Human	Healthcare	Healthcare	2017	NA	NA	NA	Europe	United Kingdom	Scotland			NA	NA	NA	Wellcome Sanger Institute - Tom Evans	Escherichia coli	PATH-SAFE project		NA	NA	NA	NA	NA	PRJEB12513	ERP014001		SAMEA5422116	ERS3227408	2022-11-22	2020-05-14	ESC_CB6328AA	Assembled	166	242474	5294948	Escherichia coli / Shigella;96.44%	83	10088	4.1
ESC_GC8137AA_AS	ESC_CB6329AA	SAMEA5422236	Human	Human	Human	Human	Community	Community	2017	NA	NA	NA	Europe	United Kingdom	Scotland			NA	NA	NA	Wellcome Sanger Institute - Tom Evans	Escherichia coli	PATH-SAFE project		NA	NA	NA	NA	NA	PRJEB12513	ERP014001		SAMEA5422236	ERS3227527	2022-11-22	2020-05-14	ESC_CB6329AA	Assembled	151	169328	5434992	Escherichia coli / Shigella;95.92%	154	23372	4.1
ESC_GC8138AA_AS	ESC_CB6330AA	SAMEA5422115	Human	Human	Human	Human	Community	Community	2017	NA	NA	NA	Europe	United Kingdom	Scotland			NA	NA	NA	Wellcome Sanger Institute - Tom Evans	Escherichia coli	PATH-SAFE project		NA	NA	NA	NA	NA	PRJEB12513	ERP014001		SAMEA5422115	ERS3227407	2022-11-22	2020-05-14	ESC_CB6330AA	Assembled	183	286542	5351050	Escherichia coli / Shigella;97.36%	125	22988	4.1
ESC_GC8139AA_AS	ESC_CB6331AA	SAMEA5422235	Human	Human	Human	Human	Community	Community	2017	NA	NA	NA	Europe	United Kingdom	Scotland			NA	NA	NA	Wellcome Sanger Institute - Tom Evans	Escherichia coli	PATH-SAFE project		NA	NA	NA	NA	NA	PRJEB12513	ERP014001		SAMEA5422235	ERS3227526	2022-11-22	2020-05-14	ESC_CB6331AA	Assembled	162	307533	5282280	Escherichia coli / Shigella;98.36%	95	29046	4.1
ESC_GC8140AA_AS	ESC_CB6332AA	SAMEA5422114	Human	Human	Human	Human	Community	Community	2017	NA	NA	NA	Europe	United Kingdom	Scotland			NA	NA	NA	Wellcome Sanger Institute - Tom Evans	Escherichia coli	PATH-SAFE project		NA	NA	NA	NA	NA	PRJEB12513	ERP014001		SAMEA5422114	ERS3227406	2022-11-22	2020-05-14	ESC_CB6332AA	Assembled	182	332013	5386741	Escherichia coli / Shigella;98.15%	88	7299	4.1
ESC_GC8141AA_AS	ESC_CB6333AA	SAMEA5422234	Human	Human	Human	Human	Community	Community	2017	NA	NA	NA	Europe	United Kingdom	Scotland			NA	NA	NA	Wellcome Sanger Institute - Tom Evans	Escherichia coli	PATH-SAFE project		NA	NA	NA	NA	NA	PRJEB12513	ERP014001		SAMEA5422234	ERS3227525	2022-11-22	2020-05-14	ESC_CB6333AA	Assembled	201	167599	5341412	Escherichia coli / Shigella;97.64%	115	70486	4.1
ESC_GC8142AA_AS	ESC_CB6334AA	SAMEA5422113	Human	Human	Human	Human	Community	Community	2017	NA	NA	NA	Europe	United Kingdom	Scotland			NA	NA	NA	Wellcome Sanger Institute - Tom Evans	Escherichia coli	PATH-SAFE project		NA	NA	NA	NA	NA	PRJEB12513	ERP014001		SAMEA5422113	ERS3227405	2022-11-22	2020-05-14	ESC_CB6334AA	Assembled	163	261141	5450527	Escherichia coli / Shigella;97.83%	154	36982	4.1
ESC_GC8143AA_AS	ESC_CB6335AA	SAMEA5422233	Human	Human	Human	Human	Community	Community	2017	NA	NA	NA	Europe	United Kingdom	Scotland			NA	NA	NA	Wellcome Sanger Institute - Tom Evans	Escherichia coli	PATH-SAFE project		NA	NA	NA	NA	NA	PRJEB12513	ERP014001		SAMEA5422233	ERS3227524	2022-11-22	2020-05-14	ESC_CB6335AA	Assembled	224	301237	5046855	Escherichia coli / Shigella;100.0%	84	9280	4.1
ESC_GC8144AA_AS	ESC_CB6336AA	SAMEA5422112	Human	Human	Human	Human	Community	Community	2017	NA	NA	NA	Europe	United Kingdom	Scotland			NA	NA	NA	Wellcome Sanger Institute - Tom Evans	Escherichia coli	PATH-SAFE project		NA	NA	NA	NA	NA	PRJEB12513	ERP014001		SAMEA5422112	ERS3227404	2022-11-22	2020-05-14	ESC_CB6336AA	Assembled	199	242002	5249086	Escherichia coli / Shigella;95.66%	151	19187	4.1
ESC_GC8145AA_AS	ESC_CB6337AA	SAMEA5422231	Human	Human	Human	Human	Hospital	Hospital	2017	NA	NA	NA	Europe	United Kingdom	Scotland			NA	NA	NA	Wellcome Sanger Institute - Tom Evans	Escherichia coli	PATH-SAFE project		NA	NA	NA	NA	NA	PRJEB12513	ERP014001		SAMEA5422231	ERS3227522	2022-11-22	2020-05-14	ESC_CB6337AA	Assembled	182	312824	5184106	Escherichia coli / Shigella;96.67%	83	20911	4.1
ESC_GC8146AA_AS	ESC_CB6338AA	SAMEA5422111	Human	Human	Human	Human	Hospital	Hospital	2017	NA	NA	NA	Europe	United Kingdom	Scotland			NA	NA	NA	Wellcome Sanger Institute - Tom Evans	Escherichia coli	PATH-SAFE project		NA	NA	NA	NA	NA	PRJEB12513	ERP014001		SAMEA5422111	ERS3227403	2022-11-22	2020-05-14	ESC_CB6338AA	Assembled	205	326374	5189908	Escherichia coli / Shigella;100.0%	108	12636	4.1
ESC_GC8147AA_AS	ESC_CB6339AA	SAMEA5422228	Human	Human	Human	Human	Healthcare	Healthcare	2017	NA	NA	NA	Europe	United Kingdom	Scotland			NA	NA	NA	Wellcome Sanger Institute - Tom Evans	Escherichia coli	PATH-SAFE project		NA	NA	NA	NA	NA	PRJEB12513	ERP014001		SAMEA5422228	ERS3227519	2022-11-22	2020-05-14	ESC_CB6339AA	Assembled	152	154612	5060704	Escherichia coli / Shigella;98.77%	126	21804	4.1
ESC_GC8148AA_AS	ESC_CB6340AA	SAMEA5422110	Human	Human	Human	Human	Hospital	Hospital	2017	NA	NA	NA	Europe	United Kingdom	Scotland			NA	NA	NA	Wellcome Sanger Institute - Tom Evans	Escherichia coli	PATH-SAFE project		NA	NA	NA	NA	NA	PRJEB12513	ERP014001		SAMEA5422110	ERS3227402	2022-11-22	2020-05-14	ESC_CB6340AA	Assembled	201	393870	5034918	Escherichia coli / Shigella;97.61%	67	83914	4.1
ESC_GC8149AA_AS	ESC_CB6341AA	SAMEA5422109	Human	Human	Human	Human	Healthcare	Healthcare	2017	NA	NA	NA	Europe	United Kingdom	Scotland			NA	NA	NA	Wellcome Sanger Institute - Tom Evans	Escherichia coli	PATH-SAFE project		NA	NA	NA	NA	NA	PRJEB12513	ERP014001		SAMEA5422109	ERS3227401	2022-11-22	2020-05-14	ESC_CB6341AA	Assembled	199	191062	5379063	Escherichia coli / Shigella;95.39%	104	14888	4.1
ESC_GC8150AA_AS	ESC_CB6342AA	SAMEA5422227	Human	Human	Human	Human	Community	Community	2017	NA	NA	NA	Europe	United Kingdom	Scotland			NA	NA	NA	Wellcome Sanger Institute - Tom Evans	Escherichia coli	PATH-SAFE project		NA	NA	NA	NA	NA	PRJEB12513	ERP014001		SAMEA5422227	ERS3227518	2022-11-22	2020-05-14	ESC_CB6342AA	Assembled	197	348641	5044260	Escherichia coli / Shigella;96.42%	75	66617	4.1
ESC_GC8151AA_AS	ESC_CB6343AA	SAMEA5422108	Human	Human	Human	Human	Community	Community	2017	NA	NA	NA	Europe	United Kingdom	Scotland			NA	NA	NA	Wellcome Sanger Institute - Tom Evans	Escherichia coli	PATH-SAFE project		NA	NA	NA	NA	NA	PRJEB12513	ERP014001		SAMEA5422108	ERS3227400	2022-11-22	2020-05-14	ESC_CB6343AA	Assembled	192	81481	4889289	Escherichia coli / Shigella;97.72%	183	44518	4.1
ESC_GC8152AA_AS	ESC_CB6344AA	SAMEA5422223	Human	Human	Human	Human	Community	Community	2017	NA	NA	NA	Europe	United Kingdom	Scotland			NA	NA	NA	Wellcome Sanger Institute - Tom Evans	Escherichia coli	PATH-SAFE project		NA	NA	NA	NA	NA	PRJEB12513	ERP014001		SAMEA5422223	ERS3227514	2022-11-22	2020-05-14	ESC_CB6344AA	Assembled	176	277316	5070190	Escherichia coli / Shigella;100.0%	71	10206	4.1
ESC_GC8153AA_AS	ESC_CB6345AA	SAMEA5422107	Human	Human	Human	Human	Community	Community	2017	NA	NA	NA	Europe	United Kingdom	Scotland			NA	NA	NA	Wellcome Sanger Institute - Tom Evans	Escherichia coli	PATH-SAFE project		NA	NA	NA	NA	NA	PRJEB12513	ERP014001		SAMEA5422107	ERS3227399	2022-11-22	2020-05-14	ESC_CB6345AA	Assembled	184	377394	5071969	Escherichia coli / Shigella;95.74%	69	13369	4.1
ESC_GC8154AA_AS	ESC_CB6346AA	SAMEA5422222	Human	Human	Human	Human	Hospital	Hospital	2017	NA	NA	NA	Europe	United Kingdom	Scotland			NA	NA	NA	Wellcome Sanger Institute - Tom Evans	Escherichia coli	PATH-SAFE project		NA	NA	NA	NA	NA	PRJEB12513	ERP014001		SAMEA5422222	ERS3227513	2022-11-22	2020-05-14	ESC_CB6346AA	Assembled	183	178503	5225454	Escherichia coli / Shigella;96.05%	101	67212	4.1
ESC_GC8155AA_AS	ESC_CB6347AA	SAMEA5422106	Human	Human	Human	Human	Healthcare	Healthcare	2017	NA	NA	NA	Europe	United Kingdom	Scotland			NA	NA	NA	Wellcome Sanger Institute - Tom Evans	Escherichia coli	PATH-SAFE project		NA	NA	NA	NA	NA	PRJEB12513	ERP014001		SAMEA5422106	ERS3227398	2022-11-22	2020-05-14	ESC_CB6347AA	Assembled	159	205408	5251559	Escherichia coli / Shigella;99.0%	150	22259	4.1
ESC_GC8156AA_AS	ESC_CB6348AA	SAMEA5422220	Human	Human	Human	Human	Hospital	Hospital	2017	NA	NA	NA	Europe	United Kingdom	Scotland			NA	NA	NA	Wellcome Sanger Institute - Tom Evans	Escherichia coli	PATH-SAFE project		NA	NA	NA	NA	NA	PRJEB12513	ERP014001		SAMEA5422220	ERS3227511	2022-11-22	2020-05-14	ESC_CB6348AA	Assembled	180	179288	5276737	Escherichia coli / Shigella;94.74%	142	30798	4.1
ESC_GC8157AA_AS	ESC_CB6349AA	SAMEA5422105	Human	Human	Human	Human	Community	Community	2017	NA	NA	NA	Europe	United Kingdom	Scotland			NA	NA	NA	Wellcome Sanger Institute - Tom Evans	Escherichia coli	PATH-SAFE project		NA	NA	NA	NA	NA	PRJEB12513	ERP014001		SAMEA5422105	ERS3227397	2022-11-22	2020-05-14	ESC_CB6349AA	Assembled	193	276238	5083254	Escherichia coli / Shigella;100.0%	87	17744	4.1
ESC_GC8158AA_AS	ESC_CB6350AA	SAMEA5422217	Human	Human	Human	Human	Community	Community	2017	NA	NA	NA	Europe	United Kingdom	Scotland			NA	NA	NA	Wellcome Sanger Institute - Tom Evans	Escherichia coli	PATH-SAFE project		NA	NA	NA	NA	NA	PRJEB12513	ERP014001		SAMEA5422217	ERS3227508	2022-11-22	2020-05-14	ESC_CB6350AA	Assembled	163	234464	5167036	Escherichia coli / Shigella;98.46%	103	32473	4.1
ESC_GC8159AA_AS	ESC_CB6351AA	SAMEA5422104	Human	Human	Human	Human	Community	Community	2017	NA	NA	NA	Europe	United Kingdom	Scotland			NA	NA	NA	Wellcome Sanger Institute - Tom Evans	Escherichia coli	PATH-SAFE project		NA	NA	NA	NA	NA	PRJEB12513	ERP014001		SAMEA5422104	ERS3227396	2022-11-22	2020-05-14	ESC_CB6351AA	Assembled	192	202690	5133315	Escherichia coli / Shigella;98.89%	145	15599	4.1
ESC_GC8160AA_AS	ESC_CB6352AA	SAMEA5422215	Human	Human	Human	Human	Healthcare	Healthcare	2017	NA	NA	NA	Europe	United Kingdom	Scotland			NA	NA	NA	Wellcome Sanger Institute - Tom Evans	Escherichia coli	PATH-SAFE project		NA	NA	NA	NA	NA	PRJEB12513	ERP014001		SAMEA5422215	ERS3227506	2022-11-22	2020-05-14	ESC_CB6352AA	Assembled	190	302396	5376347	Escherichia coli / Shigella;94.59%	121	25870	4.1
ESC_GC8161AA_AS	ESC_CB6353AA	SAMEA5422103	Human	Human	Human	Human	Community	Community	2017	NA	NA	NA	Europe	United Kingdom	Scotland			NA	NA	NA	Wellcome Sanger Institute - Tom Evans	Escherichia coli	PATH-SAFE project		NA	NA	NA	NA	NA	PRJEB12513	ERP014001		SAMEA5422103	ERS3227395	2022-11-22	2020-05-14	ESC_CB6353AA	Assembled	187	342121	5218213	Escherichia coli / Shigella;100.0%	83	9324	4.1
ESC_GC8163AA_AS	ESC_CB6355AA	SAMEA5422102	Human	Human	Human	Human	Hospital	Hospital	2017	NA	NA	NA	Europe	United Kingdom	Scotland			NA	NA	NA	Wellcome Sanger Institute - Tom Evans	Escherichia coli	PATH-SAFE project		NA	NA	NA	NA	NA	PRJEB12513	ERP014001		SAMEA5422102	ERS3227394	2022-11-22	2020-05-14	ESC_CB6355AA	Assembled	200	458028	5269415	Escherichia coli / Shigella;100.0%	86	43781	4.1
ESC_GC8164AA_AS	ESC_CB6356AA	SAMEA5422211	Human	Human	Human	Human	Community	Community	2017	NA	NA	NA	Europe	United Kingdom	Scotland			NA	NA	NA	Wellcome Sanger Institute - Tom Evans	Escherichia coli	PATH-SAFE project		NA	NA	NA	NA	NA	PRJEB12513	ERP014001		SAMEA5422211	ERS3227502	2022-11-22	2020-05-14	ESC_CB6356AA	Assembled	198	351779	5131350	Escherichia coli / Shigella;100.0%	90	10269	4.1
ESC_GC8165AA_AS	ESC_CB6357AA	SAMEA5422101	Human	Human	Human	Human	Community	Community	2017	NA	NA	NA	Europe	United Kingdom	Scotland			NA	NA	NA	Wellcome Sanger Institute - Tom Evans	Escherichia coli	PATH-SAFE project		NA	NA	NA	NA	NA	PRJEB12513	ERP014001		SAMEA5422101	ERS3227393	2022-11-22	2020-05-14	ESC_CB6357AA	Assembled	196	370552	5227149	Escherichia coli / Shigella;98.42%	91	13537	4.1
ESC_GC8166AA_AS	ESC_CB6358AA	SAMEA5422210	Human	Human	Human	Human	Community	Community	2017	NA	NA	NA	Europe	United Kingdom	Scotland			NA	NA	NA	Wellcome Sanger Institute - Tom Evans	Escherichia coli	PATH-SAFE project		NA	NA	NA	NA	NA	PRJEB12513	ERP014001		SAMEA5422210	ERS3227501	2022-11-22	2020-05-14	ESC_CB6358AA	Assembled	185	128745	4792647	Escherichia coli / Shigella;90.6%	111	50673	4.1
ESC_GC8167AA_AS	ESC_CB6359AA	SAMEA5422100	Human	Human	Human	Human	Community	Community	2017	NA	NA	NA	Europe	United Kingdom	Scotland			NA	NA	NA	Wellcome Sanger Institute - Tom Evans	Escherichia coli	PATH-SAFE project		NA	NA	NA	NA	NA	PRJEB12513	ERP014001		SAMEA5422100	ERS3227392	2022-11-22	2020-05-14	ESC_CB6359AA	Assembled	179	55488	5248574	Escherichia coli / Shigella;98.54%	286	70118	4.1
ESC_GC8168AA_AS	ESC_CB6360AA	SAMEA5422207	Human	Human	Human	Human	Community	Community	2017	NA	NA	NA	Europe	United Kingdom	Scotland			NA	NA	NA	Wellcome Sanger Institute - Tom Evans	Escherichia coli	PATH-SAFE project		NA	NA	NA	NA	NA	PRJEB12513	ERP014001		SAMEA5422207	ERS3227498	2022-11-22	2020-05-14	ESC_CB6360AA	Assembled	188	198215	5001002	Escherichia coli / Shigella;97.22%	110	60779	4.1
ESC_GC8169AA_AS	ESC_CB6361AA	SAMEA5422099	Human	Human	Human	Human	Community	Community	2017	NA	NA	NA	Europe	United Kingdom	Scotland			NA	NA	NA	Wellcome Sanger Institute - Tom Evans	Escherichia coli	PATH-SAFE project		NA	NA	NA	NA	NA	PRJEB12513	ERP014001		SAMEA5422099	ERS3227391	2022-11-22	2020-05-14	ESC_CB6361AA	Assembled	186	287749	5182570	Escherichia coli / Shigella;100.0%	111	71488	4.1
ESC_GC8170AA_AS	ESC_CB6362AA	SAMEA5422203	Human	Human	Human	Human	Healthcare	Healthcare	2017	NA	NA	NA	Europe	United Kingdom	Scotland			NA	NA	NA	Wellcome Sanger Institute - Tom Evans	Escherichia coli	PATH-SAFE project		NA	NA	NA	NA	NA	PRJEB12513	ERP014001		SAMEA5422203	ERS3227494	2022-11-22	2020-05-14	ESC_CB6362AA	Assembled	162	240195	5094987	Escherichia coli / Shigella;100.0%	67	10771	4.1
ESC_GC8171AA_AS	ESC_CB6363AA	SAMEA5422098	Human	Human	Human	Human	Hospital	Hospital	2017	NA	NA	NA	Europe	United Kingdom	Scotland			NA	NA	NA	Wellcome Sanger Institute - Tom Evans	Escherichia coli	PATH-SAFE project		NA	NA	NA	NA	NA	PRJEB12513	ERP014001		SAMEA5422098	ERS3227390	2022-11-22	2020-05-14	ESC_CB6363AA	Assembled	169	221463	5184097	Escherichia coli / Shigella;97.29%	123	15741	4.1
ESC_GC8172AA_AS	ESC_CB6364AA	SAMEA5422202	Human	Human	Human	Human	Community	Community	2017	NA	NA	NA	Europe	United Kingdom	Scotland			NA	NA	NA	Wellcome Sanger Institute - Tom Evans	Escherichia coli	PATH-SAFE project		NA	NA	NA	NA	NA	PRJEB12513	ERP014001		SAMEA5422202	ERS3227493	2022-11-22	2020-05-14	ESC_CB6364AA	Assembled	158	362510	5158138	Escherichia coli / Shigella;100.0%	87	23718	4.1
ESC_GC8173AA_AS	ESC_CB6365AA	SAMEA5422201	Human	Human	Human	Human	Community	Community	2017	NA	NA	NA	Europe	United Kingdom	Scotland			NA	NA	NA	Wellcome Sanger Institute - Tom Evans	Escherichia coli	PATH-SAFE project		NA	NA	NA	NA	NA	PRJEB12513	ERP014001		SAMEA5422201	ERS3227492	2022-11-22	2020-05-14	ESC_CB6365AA	Assembled	180	306576	5222590	Escherichia coli / Shigella;96.97%	107	14931	4.1
ESC_GC8174AA_AS	ESC_CB6366AA	SAMEA5422096	Human	Human	Human	Human	Community	Community	2017	NA	NA	NA	Europe	United Kingdom	Scotland			NA	NA	NA	Wellcome Sanger Institute - Tom Evans	Escherichia coli	PATH-SAFE project		NA	NA	NA	NA	NA	PRJEB12513	ERP014001		SAMEA5422096	ERS3227388	2022-11-22	2020-05-14	ESC_CB6366AA	Assembled	201	287753	5188009	Escherichia coli / Shigella;100.0%	104	12419	4.1
ESC_GC8175AA_AS	ESC_CB6367AA	SAMEA5422199	Human	Human	Human	Human	Healthcare	Healthcare	2017	NA	NA	NA	Europe	United Kingdom	Scotland			NA	NA	NA	Wellcome Sanger Institute - Tom Evans	Escherichia coli	PATH-SAFE project		NA	NA	NA	NA	NA	PRJEB12513	ERP014001		SAMEA5422199	ERS3227490	2022-11-22	2020-05-14	ESC_CB6367AA	Assembled	186	263083	5198836	Escherichia coli / Shigella;98.48%	104	16839	4.1
ESC_GC8176AA_AS	ESC_CB6368AA	SAMEA5422094	Human	Human	Human	Human	Community	Community	2017	NA	NA	NA	Europe	United Kingdom	Scotland			NA	NA	NA	Wellcome Sanger Institute - Tom Evans	Escherichia coli	PATH-SAFE project		NA	NA	NA	NA	NA	PRJEB12513	ERP014001		SAMEA5422094	ERS3227386	2022-11-22	2020-05-14	ESC_CB6368AA	Assembled	206	107191	5342587	Escherichia coli / Shigella;98.07%	156	18034	4.1
ESC_GC8177AA_AS	ESC_CB6369AA	SAMEA5422198	Human	Human	Human	Human	Community	Community	2017	NA	NA	NA	Europe	United Kingdom	Scotland			NA	NA	NA	Wellcome Sanger Institute - Tom Evans	Escherichia coli	PATH-SAFE project		NA	NA	NA	NA	NA	PRJEB12513	ERP014001		SAMEA5422198	ERS3227489	2022-11-22	2020-05-14	ESC_CB6369AA	Assembled	174	134014	4742564	Escherichia coli / Shigella;97.41%	105	9156	4.1
ESC_GC8178AA_AS	ESC_CB6370AA	SAMEA5422093	Human	Human	Human	Human	Hospital	Hospital	2017	NA	NA	NA	Europe	United Kingdom	Scotland			NA	NA	NA	Wellcome Sanger Institute - Tom Evans	Escherichia coli	PATH-SAFE project		NA	NA	NA	NA	NA	PRJEB12513	ERP014001		SAMEA5422093	ERS3227385	2022-11-22	2020-05-14	ESC_CB6370AA	Assembled	193	276295	5144642	Escherichia coli / Shigella;95.0%	76	31723	4.1
ESC_GC8179AA_AS	ESC_CB6371AA	SAMEA5422196	Human	Human	Human	Human	Community	Community	2017	NA	NA	NA	Europe	United Kingdom	Scotland			NA	NA	NA	Wellcome Sanger Institute - Tom Evans	Escherichia coli	PATH-SAFE project		NA	NA	NA	NA	NA	PRJEB12513	ERP014001		SAMEA5422196	ERS3227487	2022-11-22	2020-05-14	ESC_CB6371AA	Assembled	170	188902	5106386	Escherichia coli / Shigella;86.49%	111	53570	4.1
ESC_GC8180AA_AS	ESC_CB6372AA	SAMEA5422092	Human	Human	Human	Human	Healthcare	Healthcare	2017	NA	NA	NA	Europe	United Kingdom	Scotland			NA	NA	NA	Wellcome Sanger Institute - Tom Evans	Escherichia coli	PATH-SAFE project		NA	NA	NA	NA	NA	PRJEB12513	ERP014001		SAMEA5422092	ERS3227384	2022-11-22	2020-05-14	ESC_CB6372AA	Assembled	177	302906	5282499	Escherichia coli / Shigella;98.21%	89	18637	4.1
ESC_GC8181AA_AS	ESC_CB6373AA	SAMEA5422195	Human	Human	Human	Human	Hospital	Hospital	2017	NA	NA	NA	Europe	United Kingdom	Scotland			NA	NA	NA	Wellcome Sanger Institute - Tom Evans	Escherichia coli	PATH-SAFE project		NA	NA	NA	NA	NA	PRJEB12513	ERP014001		SAMEA5422195	ERS3227486	2022-11-22	2020-05-14	ESC_CB6373AA	Assembled	181	280404	5146942	Escherichia coli / Shigella;98.51%	106	26579	4.1
ESC_GC8182AA_AS	ESC_CB6374AA	SAMEA5422091	Human	Human	Human	Human	Healthcare	Healthcare	2017	NA	NA	NA	Europe	United Kingdom	Scotland			NA	NA	NA	Wellcome Sanger Institute - Tom Evans	Escherichia coli	PATH-SAFE project		NA	NA	NA	NA	NA	PRJEB12513	ERP014001		SAMEA5422091	ERS3227383	2022-11-22	2020-05-14	ESC_CB6374AA	Assembled	178	276391	5167239	Escherichia coli / Shigella;97.78%	60	19395	4.1
ESC_GC8183AA_AS	ESC_CB6375AA	SAMEA5422193	Human	Human	Human	Human	Healthcare	Healthcare	2017	NA	NA	NA	Europe	United Kingdom	Scotland			NA	NA	NA	Wellcome Sanger Institute - Tom Evans	Escherichia coli	PATH-SAFE project		NA	NA	NA	NA	NA	PRJEB12513	ERP014001		SAMEA5422193	ERS3227484	2022-11-22	2020-05-14	ESC_CB6375AA	Assembled	173	276081	5178261	Escherichia coli / Shigella;97.78%	61	13513	4.1
ESC_GC8184AA_AS	ESC_CB6376AA	SAMEA5422090	Human	Human	Human	Human	Healthcare	Healthcare	2017	NA	NA	NA	Europe	United Kingdom	Scotland			NA	NA	NA	Wellcome Sanger Institute - Tom Evans	Escherichia coli	PATH-SAFE project		NA	NA	NA	NA	NA	PRJEB12513	ERP014001		SAMEA5422090	ERS3227382	2022-11-22	2020-05-14	ESC_CB6376AA	Assembled	182	377735	4994378	Escherichia coli / Shigella;97.14%	53	13223	4.1
ESC_GC8185AA_AS	ESC_CB6377AA	SAMEA5422192	Human	Human	Human	Human	Healthcare	Healthcare	2017	NA	NA	NA	Europe	United Kingdom	Scotland			NA	NA	NA	Wellcome Sanger Institute - Tom Evans	Escherichia coli	PATH-SAFE project		NA	NA	NA	NA	NA	PRJEB12513	ERP014001		SAMEA5422192	ERS3227483	2022-11-22	2020-05-14	ESC_CB6377AA	Assembled	163	139660	5180992	Escherichia coli / Shigella;92.56%	115	17211	4.1
ESC_GC8186AA_AS	ESC_CB6378AA	SAMEA5422089	Human	Human	Human	Human	Community	Community	2017	NA	NA	NA	Europe	United Kingdom	Scotland			NA	NA	NA	Wellcome Sanger Institute - Tom Evans	Escherichia coli	PATH-SAFE project		NA	NA	NA	NA	NA	PRJEB12513	ERP014001		SAMEA5422089	ERS3227381	2022-11-22	2020-05-14	ESC_CB6378AA	Assembled	187	291206	5030287	Escherichia coli / Shigella;96.16%	75	25518	4.1
ESC_GC8187AA_AS	ESC_CB6379AA	SAMEA5422191	Human	Human	Human	Human	Community	Community	2017	NA	NA	NA	Europe	United Kingdom	Scotland			NA	NA	NA	Wellcome Sanger Institute - Tom Evans	Escherichia coli	PATH-SAFE project		NA	NA	NA	NA	NA	PRJEB12513	ERP014001		SAMEA5422191	ERS3227482	2022-11-22	2020-05-14	ESC_CB6379AA	Assembled	171	293746	4779574	Escherichia coli / Shigella;97.37%	53	9089	4.1
ESC_GC8188AA_AS	ESC_CB6380AA	SAMEA5422088	Human	Human	Human	Human	Community	Community	2017	NA	NA	NA	Europe	United Kingdom	Scotland			NA	NA	NA	Wellcome Sanger Institute - Tom Evans	Escherichia coli	PATH-SAFE project		NA	NA	NA	NA	NA	PRJEB12513	ERP014001		SAMEA5422088	ERS3227380	2022-11-22	2020-05-14	ESC_CB6380AA	Assembled	171	314071	5033255	Escherichia coli / Shigella;100.0%	88	10713	4.1
ESC_GC8189AA_AS	ESC_CB6381AA	SAMEA5422190	Human	Human	Human	Human	Hospital	Hospital	2017	NA	NA	NA	Europe	United Kingdom	Scotland			NA	NA	NA	Wellcome Sanger Institute - Tom Evans	Escherichia coli	PATH-SAFE project		NA	NA	NA	NA	NA	PRJEB12513	ERP014001		SAMEA5422190	ERS3227481	2022-11-22	2020-05-14	ESC_CB6381AA	Assembled	166	387883	5061857	Escherichia coli / Shigella;100.0%	46	5418	4.1
ESC_GC8190AA_AS	ESC_CB6382AA	SAMEA5422087	Human	Human	Human	Human	Community	Community	2017	NA	NA	NA	Europe	United Kingdom	Scotland			NA	NA	NA	Wellcome Sanger Institute - Tom Evans	Escherichia coli	PATH-SAFE project		NA	NA	NA	NA	NA	PRJEB12513	ERP014001		SAMEA5422087	ERS3227379	2022-11-22	2020-05-14	ESC_CB6382AA	Assembled	197	272501	5150690	Escherichia coli / Shigella;98.57%	96	35586	4.1
ESC_GC8191AA_AS	ESC_CB6383AA	SAMEA5422189	Human	Human	Human	Human	Hospital	Hospital	2017	NA	NA	NA	Europe	United Kingdom	Scotland			NA	NA	NA	Wellcome Sanger Institute - Tom Evans	Escherichia coli	PATH-SAFE project		NA	NA	NA	NA	NA	PRJEB12513	ERP014001		SAMEA5422189	ERS3227480	2022-11-22	2020-05-14	ESC_CB6383AA	Assembled	192	216213	5052206	Escherichia coli / Shigella;96.54%	82	73324	4.1
ESC_GC8192AA_AS	ESC_CB6384AA	SAMEA5422188	Human	Human	Human	Human	Healthcare	Healthcare	2017	NA	NA	NA	Europe	United Kingdom	Scotland			NA	NA	NA	Wellcome Sanger Institute - Tom Evans	Escherichia coli	PATH-SAFE project		NA	NA	NA	NA	NA	PRJEB12513	ERP014001		SAMEA5422188	ERS3227479	2022-11-22	2020-05-14	ESC_CB6384AA	Assembled	157	134050	5451927	Escherichia coli / Shigella;97.48%	170	22331	4.1
ESC_GC8193AA_AS	ESC_CB6385AA	SAMEA5422086	Human	Human	Human	Human	Community	Community	2017	NA	NA	NA	Europe	United Kingdom	Scotland			NA	NA	NA	Wellcome Sanger Institute - Tom Evans	Escherichia coli	PATH-SAFE project		NA	NA	NA	NA	NA	PRJEB12513	ERP014001		SAMEA5422086	ERS3227378	2022-11-22	2020-05-14	ESC_CB6385AA	Assembled	204	548795	4972811	Escherichia coli / Shigella;100.0%	54	10567	4.1
ESC_GC8194AA_AS	ESC_CB6386AA	SAMEA5422187	Human	Human	Human	Human	Hospital	Hospital	2017	NA	NA	NA	Europe	United Kingdom	Scotland			NA	NA	NA	Wellcome Sanger Institute - Tom Evans	Escherichia coli	PATH-SAFE project		NA	NA	NA	NA	NA	PRJEB12513	ERP014001		SAMEA5422187	ERS3227478	2022-11-22	2020-05-14	ESC_CB6386AA	Assembled	164	279363	4912111	Escherichia coli / Shigella;100.0%	91	16297	4.1
ESC_GC8195AA_AS	ESC_CB6387AA	SAMEA5422085	Human	Human	Human	Human	Healthcare	Healthcare	2017	NA	NA	NA	Europe	United Kingdom	Scotland			NA	NA	NA	Wellcome Sanger Institute - Tom Evans	Escherichia coli	PATH-SAFE project		NA	NA	NA	NA	NA	PRJEB12513	ERP014001		SAMEA5422085	ERS3227377	2022-11-22	2020-05-14	ESC_CB6387AA	Assembled	208	153060	4950287	Escherichia coli / Shigella;98.73%	115	8709	4.1
ESC_GC8196AA_AS	ESC_CB6388AA	SAMEA5422186	Human	Human	Human	Human	Hospital	Hospital	2017	NA	NA	NA	Europe	United Kingdom	Scotland			NA	NA	NA	Wellcome Sanger Institute - Tom Evans	Escherichia coli	PATH-SAFE project		NA	NA	NA	NA	NA	PRJEB12513	ERP014001		SAMEA5422186	ERS3227477	2022-11-22	2020-05-14	ESC_CB6388AA	Assembled	186	205409	5208965	Escherichia coli / Shigella;99.04%	173	12630	4.1
ESC_GC8197AA_AS	ESC_CB6389AA	SAMEA5422084	Human	Human	Human	Human	Community	Community	2017	NA	NA	NA	Europe	United Kingdom	Scotland			NA	NA	NA	Wellcome Sanger Institute - Tom Evans	Escherichia coli	PATH-SAFE project		NA	NA	NA	NA	NA	PRJEB12513	ERP014001		SAMEA5422084	ERS3227376	2022-11-22	2020-05-14	ESC_CB6389AA	Assembled	197	204403	5183862	Escherichia coli / Shigella;98.63%	105	22324	4.1
ESC_GC8198AA_AS	ESC_CB6390AA	SAMEA5422185	Human	Human	Human	Human	Hospital	Hospital	2017	NA	NA	NA	Europe	United Kingdom	Scotland			NA	NA	NA	Wellcome Sanger Institute - Tom Evans	Escherichia coli	PATH-SAFE project		NA	NA	NA	NA	NA	PRJEB12513	ERP014001		SAMEA5422185	ERS3227476	2022-11-22	2020-05-14	ESC_CB6390AA	Assembled	142	251127	5158582	Escherichia coli / Shigella;100.0%	91	78187	4.1
ESC_GC8199AA_AS	ESC_CB6391AA	SAMEA5422083	Human	Human	Human	Human	Hospital	Hospital	2017	NA	NA	NA	Europe	United Kingdom	Scotland			NA	NA	NA	Wellcome Sanger Institute - Tom Evans	Escherichia coli	PATH-SAFE project		NA	NA	NA	NA	NA	PRJEB12513	ERP014001		SAMEA5422083	ERS3227375	2022-11-22	2020-05-14	ESC_CB6391AA	Assembled	193	180646	5359116	Escherichia coli / Shigella;96.79%	136	32648	4.1
ESC_GC8200AA_AS	ESC_CB6392AA	SAMEA5422184	Human	Human	Human	Human	Community	Community	2017	NA	NA	NA	Europe	United Kingdom	Scotland			NA	NA	NA	Wellcome Sanger Institute - Tom Evans	Escherichia coli	PATH-SAFE project		NA	NA	NA	NA	NA	PRJEB12513	ERP014001		SAMEA5422184	ERS3227475	2022-11-22	2020-05-14	ESC_CB6392AA	Assembled	161	318802	5219284	Escherichia coli / Shigella;100.0%	96	35740	4.1
ESC_GC8201AA_AS	ESC_CB6393AA	SAMEA5422082	Human	Human	Human	Human	Community	Community	2017	NA	NA	NA	Europe	United Kingdom	Scotland			NA	NA	NA	Wellcome Sanger Institute - Tom Evans	Escherichia coli	PATH-SAFE project		NA	NA	NA	NA	NA	PRJEB12513	ERP014001		SAMEA5422082	ERS3227374	2022-11-22	2020-05-14	ESC_CB6393AA	Assembled	160	110690	5360334	Escherichia coli / Shigella;97.15%	189	61717	4.1
ESC_GC8202AA_AS	ESC_CB6394AA	SAMEA5422183	Human	Human	Human	Human	Community	Community	2017	NA	NA	NA	Europe	United Kingdom	Scotland			NA	NA	NA	Wellcome Sanger Institute - Tom Evans	Escherichia coli	PATH-SAFE project		NA	NA	NA	NA	NA	PRJEB12513	ERP014001		SAMEA5422183	ERS3227474	2022-11-22	2020-05-14	ESC_CB6394AA	Assembled	149	362674	5079661	Escherichia coli / Shigella;97.3%	111	22107	4.1
ESC_GC8203AA_AS	ESC_CB6395AA	SAMEA5422081	Human	Human	Human	Human	Healthcare	Healthcare	2017	NA	NA	NA	Europe	United Kingdom	Scotland			NA	NA	NA	Wellcome Sanger Institute - Tom Evans	Escherichia coli	PATH-SAFE project		NA	NA	NA	NA	NA	PRJEB12513	ERP014001		SAMEA5422081	ERS3227373	2022-11-22	2020-05-14	ESC_CB6395AA	Assembled	181	223226	5319567	Escherichia coli / Shigella;98.0%	173	28997	4.1
ESC_GC8204AA_AS	ESC_CB6396AA	SAMEA5422182	Human	Human	Human	Human	Community	Community	2017	NA	NA	NA	Europe	United Kingdom	Scotland			NA	NA	NA	Wellcome Sanger Institute - Tom Evans	Escherichia coli	PATH-SAFE project		NA	NA	NA	NA	NA	PRJEB12513	ERP014001		SAMEA5422182	ERS3227473	2022-11-22	2020-05-14	ESC_CB6396AA	Assembled	169	276081	5177590	Escherichia coli / Shigella;97.92%	64	14351	4.1
ESC_GC8205AA_AS	ESC_CB6397AA	SAMEA5422080	Human	Human	Human	Human	Community	Community	2017	NA	NA	NA	Europe	United Kingdom	Scotland			NA	NA	NA	Wellcome Sanger Institute - Tom Evans	Escherichia coli	PATH-SAFE project		NA	NA	NA	NA	NA	PRJEB12513	ERP014001		SAMEA5422080	ERS3227372	2022-11-22	2020-05-14	ESC_CB6397AA	Assembled	195	370205	5305810	Escherichia coli / Shigella;94.28%	101	47201	4.1
ESC_GC8206AA_AS	ESC_CB6398AA	SAMEA5422401	Human	Human	Human	Human	Hospital	Hospital	2017	NA	NA	NA	Europe	United Kingdom	Scotland			NA	NA	NA	Wellcome Sanger Institute - Tom Evans	Escherichia coli	PATH-SAFE project		NA	NA	NA	NA	NA	PRJEB12513	ERP014001		SAMEA5422401	ERS3227692	2022-11-22	2020-05-14	ESC_CB6398AA	Assembled	182	145967	5177955	Escherichia coli / Shigella;98.55%	88	25404	4.1
ESC_GC8207AA_AS	ESC_CB6399AA	SAMEA5422079	Human	Human	Human	Human	Community	Community	2017	NA	NA	NA	Europe	United Kingdom	Scotland			NA	NA	NA	Wellcome Sanger Institute - Tom Evans	Escherichia coli	PATH-SAFE project		NA	NA	NA	NA	NA	PRJEB12513	ERP014001		SAMEA5422079	ERS3227371	2022-11-22	2020-05-14	ESC_CB6399AA	Assembled	215	81481	4764728	Escherichia coli / Shigella;95.31%	175	38966	4.1
ESC_GC8208AA_AS	ESC_CB6400AA	SAMEA5422400	Human	Human	Human	Human	Community	Community	2017	NA	NA	NA	Europe	United Kingdom	Scotland			NA	NA	NA	Wellcome Sanger Institute - Tom Evans	Escherichia coli	PATH-SAFE project		NA	NA	NA	NA	NA	PRJEB12513	ERP014001		SAMEA5422400	ERS3227691	2022-11-22	2020-05-14	ESC_CB6400AA	Assembled	194	360332	5006392	Escherichia coli / Shigella;100.0%	40	7166	4.1
ESC_GC8209AA_AS	ESC_CB6401AA	SAMEA5422078	Human	Human	Human	Human	Healthcare	Healthcare	2017	NA	NA	NA	Europe	United Kingdom	Scotland			NA	NA	NA	Wellcome Sanger Institute - Tom Evans	Escherichia coli	PATH-SAFE project		NA	NA	NA	NA	NA	PRJEB12513	ERP014001		SAMEA5422078	ERS3227370	2022-11-22	2020-05-14	ESC_CB6401AA	Assembled	198	103259	5140100	Escherichia coli / Shigella;98.62%	186	49717	4.1
ESC_GC8210AA_AS	ESC_CB6402AA	SAMEA5422397	Human	Human	Human	Human	Healthcare	Healthcare	2017	NA	NA	NA	Europe	United Kingdom	Scotland			NA	NA	NA	Wellcome Sanger Institute - Tom Evans	Escherichia coli	PATH-SAFE project		NA	NA	NA	NA	NA	PRJEB12513	ERP014001		SAMEA5422397	ERS3227688	2022-11-22	2020-05-14	ESC_CB6402AA	Assembled	205	319154	4975050	Escherichia coli / Shigella;93.22%	92	16443	4.1
ESC_GC8211AA_AS	ESC_CB6403AA	SAMEA5422077	Human	Human	Human	Human	Community	Community	2017	NA	NA	NA	Europe	United Kingdom	Scotland			NA	NA	NA	Wellcome Sanger Institute - Tom Evans	Escherichia coli	PATH-SAFE project		NA	NA	NA	NA	NA	PRJEB12513	ERP014001		SAMEA5422077	ERS3227369	2022-11-22	2020-05-14	ESC_CB6403AA	Assembled	199	354968	5185796	Escherichia coli / Shigella;91.25%	87	92987	4.1
ESC_GC8212AA_AS	ESC_CB6404AA	SAMEA5422392	Human	Human	Human	Human	Community	Community	2017	NA	NA	NA	Europe	United Kingdom	Scotland			NA	NA	NA	Wellcome Sanger Institute - Tom Evans	Escherichia coli	PATH-SAFE project		NA	NA	NA	NA	NA	PRJEB12513	ERP014001		SAMEA5422392	ERS3227683	2022-11-22	2020-05-14	ESC_CB6404AA	Assembled	191	163011	5064584	Escherichia coli / Shigella;100.0%	99	14036	4.1
ESC_GC8213AA_AS	ESC_CB6405AA	SAMEA5422076	Human	Human	Human	Human	Community	Community	2017	NA	NA	NA	Europe	United Kingdom	Scotland			NA	NA	NA	Wellcome Sanger Institute - Tom Evans	Escherichia coli	PATH-SAFE project		NA	NA	NA	NA	NA	PRJEB12513	ERP014001		SAMEA5422076	ERS3227368	2022-11-22	2020-05-14	ESC_CB6405AA	Assembled	247	329812	5098546	Escherichia coli / Shigella;100.0%	86	28327	4.1
ESC_GC8214AA_AS	ESC_CB6406AA	SAMEA5422389	Human	Human	Human	Human	Community	Community	2017	NA	NA	NA	Europe	United Kingdom	Scotland			NA	NA	NA	Wellcome Sanger Institute - Tom Evans	Escherichia coli	PATH-SAFE project		NA	NA	NA	NA	NA	PRJEB12513	ERP014001		SAMEA5422389	ERS3227680	2022-11-22	2020-05-14	ESC_CB6406AA	Assembled	169	395299	5245122	Escherichia coli / Shigella;97.43%	62	14086	4.1
ESC_GC8215AA_AS	ESC_CB6407AA	SAMEA5422075	Human	Human	Human	Human	Healthcare	Healthcare	2017	NA	NA	NA	Europe	United Kingdom	Scotland			NA	NA	NA	Wellcome Sanger Institute - Tom Evans	Escherichia coli	PATH-SAFE project		NA	NA	NA	NA	NA	PRJEB12513	ERP014001		SAMEA5422075	ERS3227367	2022-11-22	2020-05-14	ESC_CB6407AA	Assembled	226	360164	5193622	Escherichia coli / Shigella;97.73%	59	11766	4.1
ESC_GC8216AA_AS	ESC_CB6408AA	SAMEA5422388	Human	Human	Human	Human	Healthcare	Healthcare	2017	NA	NA	NA	Europe	United Kingdom	Scotland			NA	NA	NA	Wellcome Sanger Institute - Tom Evans	Escherichia coli	PATH-SAFE project		NA	NA	NA	NA	NA	PRJEB12513	ERP014001		SAMEA5422388	ERS3227679	2022-11-22	2020-05-14	ESC_CB6408AA	Assembled	166	282141	5219283	Escherichia coli / Shigella;98.76%	127	21479	4.1
ESC_GC8217AA_AS	ESC_CB6409AA	SAMEA5422074	Human	Human	Human	Human	Healthcare	Healthcare	2017	NA	NA	NA	Europe	United Kingdom	Scotland			NA	NA	NA	Wellcome Sanger Institute - Tom Evans	Escherichia coli	PATH-SAFE project		NA	NA	NA	NA	NA	PRJEB12513	ERP014001		SAMEA5422074	ERS3227366	2022-11-22	2020-05-14	ESC_CB6409AA	Assembled	216	176013	5226271	Escherichia coli / Shigella;95.84%	113	18665	4.1
ESC_GC8218AA_AS	ESC_CB6410AA	SAMEA5422387	Human	Human	Human	Human	Community	Community	2017	NA	NA	NA	Europe	United Kingdom	Scotland			NA	NA	NA	Wellcome Sanger Institute - Tom Evans	Escherichia coli	PATH-SAFE project		NA	NA	NA	NA	NA	PRJEB12513	ERP014001		SAMEA5422387	ERS3227678	2022-11-22	2020-05-14	ESC_CB6410AA	Assembled	175	223226	5141518	Escherichia coli / Shigella;96.37%	76	7579	4.1
ESC_GC8219AA_AS	ESC_CB6411AA	SAMEA5422073	Human	Human	Human	Human	Healthcare	Healthcare	2017	NA	NA	NA	Europe	United Kingdom	Scotland			NA	NA	NA	Wellcome Sanger Institute - Tom Evans	Escherichia coli	PATH-SAFE project		NA	NA	NA	NA	NA	PRJEB12513	ERP014001		SAMEA5422073	ERS3227365	2022-11-22	2020-05-14	ESC_CB6411AA	Assembled	208	325952	5039113	Escherichia coli / Shigella;100.0%	60	68083	4.1
ESC_GC8220AA_AS	ESC_CB6412AA	SAMEA5422385	Human	Human	Human	Human	Community	Community	2017	NA	NA	NA	Europe	United Kingdom	Scotland			NA	NA	NA	Wellcome Sanger Institute - Tom Evans	Escherichia coli	PATH-SAFE project		NA	NA	NA	NA	NA	PRJEB12513	ERP014001		SAMEA5422385	ERS3227676	2022-11-22	2020-05-14	ESC_CB6412AA	Assembled	148	244717	5225741	Escherichia coli / Shigella;98.42%	84	71327	4.1
ESC_GC8221AA_AS	ESC_CB6413AA	SAMEA5422072	Human	Human	Human	Human	Community	Community	2017	NA	NA	NA	Europe	United Kingdom	Scotland			NA	NA	NA	Wellcome Sanger Institute - Tom Evans	Escherichia coli	PATH-SAFE project		NA	NA	NA	NA	NA	PRJEB12513	ERP014001		SAMEA5422072	ERS3227364	2022-11-22	2020-05-14	ESC_CB6413AA	Assembled	179	154071	5211355	Escherichia coli / Shigella;95.35%	127	29467	4.1
ESC_GC8222AA_AS	ESC_CB6414AA	SAMEA5422379	Human	Human	Human	Human	Hospital	Hospital	2017	NA	NA	NA	Europe	United Kingdom	Scotland			NA	NA	NA	Wellcome Sanger Institute - Tom Evans	Escherichia coli	PATH-SAFE project		NA	NA	NA	NA	NA	PRJEB12513	ERP014001		SAMEA5422379	ERS3227670	2022-11-22	2020-05-14	ESC_CB6414AA	Assembled	178	292376	5194382	Escherichia coli / Shigella;98.57%	111	30324	4.1
ESC_GC8223AA_AS	ESC_CB6415AA	SAMEA5422070	Human	Human	Human	Human	Community	Community	2017	NA	NA	NA	Europe	United Kingdom	Scotland			NA	NA	NA	Wellcome Sanger Institute - Tom Evans	Escherichia coli	PATH-SAFE project		NA	NA	NA	NA	NA	PRJEB12513	ERP014001		SAMEA5422070	ERS3227362	2022-11-22	2020-05-14	ESC_CB6415AA	Assembled	197	210021	5194695	Escherichia coli / Shigella;96.92%	106	34965	4.1
ESC_GC8224AA_AS	ESC_CB6416AA	SAMEA5422378	Human	Human	Human	Human	Community	Community	2017	NA	NA	NA	Europe	United Kingdom	Scotland			NA	NA	NA	Wellcome Sanger Institute - Tom Evans	Escherichia coli	PATH-SAFE project		NA	NA	NA	NA	NA	PRJEB12513	ERP014001		SAMEA5422378	ERS3227669	2022-11-22	2020-05-14	ESC_CB6416AA	Assembled	200	330058	5008231	Escherichia coli / Shigella;98.57%	116	20228	4.1
ESC_GC8225AA_AS	ESC_CB6417AA	SAMEA5422069	Human	Human	Human	Human	Community	Community	2017	NA	NA	NA	Europe	United Kingdom	Scotland			NA	NA	NA	Wellcome Sanger Institute - Tom Evans	Escherichia coli	PATH-SAFE project		NA	NA	NA	NA	NA	PRJEB12513	ERP014001		SAMEA5422069	ERS3227361	2022-11-22	2020-05-14	ESC_CB6417AA	Assembled	218	209516	5277842	Escherichia coli / Shigella;96.33%	167	19863	4.1
ESC_GC8226AA_AS	ESC_CB6418AA	SAMEA5422374	Human	Human	Human	Human	Hospital	Hospital	2017	NA	NA	NA	Europe	United Kingdom	Scotland			NA	NA	NA	Wellcome Sanger Institute - Tom Evans	Escherichia coli	PATH-SAFE project		NA	NA	NA	NA	NA	PRJEB12513	ERP014001		SAMEA5422374	ERS3227665	2022-11-22	2020-05-14	ESC_CB6418AA	Assembled	179	173830	5055318	Escherichia coli / Shigella;98.53%	91	45269	4.1
ESC_GC8227AA_AS	ESC_CB6419AA	SAMEA5422350	Human	Human	Human	Human	Community	Community	2017	NA	NA	NA	Europe	United Kingdom	Scotland			NA	NA	NA	Wellcome Sanger Institute - Tom Evans	Escherichia coli	PATH-SAFE project		NA	NA	NA	NA	NA	PRJEB12513	ERP014001		SAMEA5422350	ERS3227641	2022-11-22	2020-05-20	ESC_CB6419AA	Assembled	275	146238	5302936	Escherichia coli / Shigella;95.71%	132	70230	4.1
ESC_GC8228AA_AS	ESC_CB6420AA	SAMEA5422636	Human	Human	Human	Human	Community	Community	2017	NA	NA	NA	Europe	United Kingdom	Scotland			NA	NA	NA	Wellcome Sanger Institute - Tom Evans	Escherichia coli	PATH-SAFE project		NA	NA	NA	NA	NA	PRJEB12513	ERP014001		SAMEA5422636	ERS3227927	2022-11-22	2020-05-20	ESC_CB6420AA	Assembled	304	162917	5240384	Escherichia coli / Shigella;96.56%	136	27364	4.1
ESC_GC8229AA_AS	ESC_CB6421AA	SAMEA5422348	Human	Human	Human	Human	Healthcare	Healthcare	2017	NA	NA	NA	Europe	United Kingdom	Scotland			NA	NA	NA	Wellcome Sanger Institute - Tom Evans	Escherichia coli	PATH-SAFE project		NA	NA	NA	NA	NA	PRJEB12513	ERP014001		SAMEA5422348	ERS3227639	2022-11-22	2020-05-20	ESC_CB6421AA	Assembled	236	287790	5311327	Escherichia coli / Shigella;100.0%	115	18760	4.1
ESC_GC8230AA_AS	ESC_CB6422AA	SAMEA5422634	Human	Human	Human	Human	Community	Community	2017	NA	NA	NA	Europe	United Kingdom	Scotland			NA	NA	NA	Wellcome Sanger Institute - Tom Evans	Escherichia coli	PATH-SAFE project		NA	NA	NA	NA	NA	PRJEB12513	ERP014001		SAMEA5422634	ERS3227925	2022-11-22	2020-05-20	ESC_CB6422AA	Assembled	270	268711	5184055	Escherichia coli / Shigella;100.0%	115	41706	4.1
ESC_GC8231AA_AS	ESC_CB6423AA	SAMEA5422347	Human	Human	Human	Human	Community	Community	2017	NA	NA	NA	Europe	United Kingdom	Scotland			NA	NA	NA	Wellcome Sanger Institute - Tom Evans	Escherichia coli	PATH-SAFE project		NA	NA	NA	NA	NA	PRJEB12513	ERP014001		SAMEA5422347	ERS3227638	2022-11-22	2020-05-20	ESC_CB6423AA	Assembled	247	159120	5382809	Escherichia coli / Shigella;98.8%	113	22159	4.1
ESC_GC8232AA_AS	ESC_CB6424AA	SAMEA5422633	Human	Human	Human	Human	Hospital	Hospital	2017	NA	NA	NA	Europe	United Kingdom	Scotland			NA	NA	NA	Wellcome Sanger Institute - Tom Evans	Escherichia coli	PATH-SAFE project		NA	NA	NA	NA	NA	PRJEB12513	ERP014001		SAMEA5422633	ERS3227924	2022-11-22	2020-05-20	ESC_CB6424AA	Assembled	290	222566	4906716	Escherichia coli / Shigella;91.09%	89	104409	4.1
ESC_GC8233AA_AS	ESC_CB6425AA	SAMEA5422346	Human	Human	Human	Human	Community	Community	2017	NA	NA	NA	Europe	United Kingdom	Scotland			NA	NA	NA	Wellcome Sanger Institute - Tom Evans	Escherichia coli	PATH-SAFE project		NA	NA	NA	NA	NA	PRJEB12513	ERP014001		SAMEA5422346	ERS3227637	2022-11-22	2020-05-20	ESC_CB6425AA	Assembled	273	152408	5080218	Escherichia coli / Shigella;100.0%	90	12013	4.1
ESC_GC8234AA_AS	ESC_CB6426AA	SAMEA5422632	Human	Human	Human	Human	Hospital	Hospital	2017	NA	NA	NA	Europe	United Kingdom	Scotland			NA	NA	NA	Wellcome Sanger Institute - Tom Evans	Escherichia coli	PATH-SAFE project		NA	NA	NA	NA	NA	PRJEB12513	ERP014001		SAMEA5422632	ERS3227923	2022-11-22	2020-05-20	ESC_CB6426AA	Assembled	286	489029	5090191	Escherichia coli / Shigella;100.0%	37	6362	4.1
ESC_GC8235AA_AS	ESC_CB6427AA	SAMEA5422345	Human	Human	Human	Human	Hospital	Hospital	2017	NA	NA	NA	Europe	United Kingdom	Scotland			NA	NA	NA	Wellcome Sanger Institute - Tom Evans	Escherichia coli	PATH-SAFE project		NA	NA	NA	NA	NA	PRJEB12513	ERP014001		SAMEA5422345	ERS3227636	2022-11-22	2020-05-20	ESC_CB6427AA	Assembled	262	370825	5237242	Escherichia coli / Shigella;98.46%	104	17234	4.1
ESC_GC8236AA_AS	ESC_CB6428AA	SAMEA5422631	Human	Human	Human	Human	Healthcare	Healthcare	2017	NA	NA	NA	Europe	United Kingdom	Scotland			NA	NA	NA	Wellcome Sanger Institute - Tom Evans	Escherichia coli	PATH-SAFE project		NA	NA	NA	NA	NA	PRJEB12513	ERP014001		SAMEA5422631	ERS3227922	2022-11-22	2020-05-20	ESC_CB6428AA	Assembled	262	220989	5204987	Escherichia coli / Shigella;96.5%	72	24200	4.1
ESC_GC8237AA_AS	ESC_CB6429AA	SAMEA5422630	Human	Human	Human	Human	Hospital	Hospital	2017	NA	NA	NA	Europe	United Kingdom	Scotland			NA	NA	NA	Wellcome Sanger Institute - Tom Evans	Escherichia coli	PATH-SAFE project		NA	NA	NA	NA	NA	PRJEB12513	ERP014001		SAMEA5422630	ERS3227921	2022-11-22	2020-05-20	ESC_CB6429AA	Assembled	290	191062	5028571	Escherichia coli / Shigella;96.5%	76	25332	4.1
ESC_GC8238AA_AS	ESC_CB6430AA	SAMEA5422343	Human	Human	Human	Human	Community	Community	2017	NA	NA	NA	Europe	United Kingdom	Scotland			NA	NA	NA	Wellcome Sanger Institute - Tom Evans	Escherichia coli	PATH-SAFE project		NA	NA	NA	NA	NA	PRJEB12513	ERP014001		SAMEA5422343	ERS3227634	2022-11-22	2020-05-20	ESC_CB6430AA	Assembled	245	286544	4973418	Escherichia coli / Shigella;94.66%	80	11702	4.1
ESC_GC8239AA_AS	ESC_CB6431AA	SAMEA5422629	Human	Human	Human	Human	Healthcare	Healthcare	2017	NA	NA	NA	Europe	United Kingdom	Scotland			NA	NA	NA	Wellcome Sanger Institute - Tom Evans	Escherichia coli	PATH-SAFE project		NA	NA	NA	NA	NA	PRJEB12513	ERP014001		SAMEA5422629	ERS3227920	2022-11-22	2020-05-20	ESC_CB6431AA	Assembled	247	104129	5415112	Escherichia coli / Shigella;98.47%	194	60362	4.1
ESC_GC8240AA_AS	ESC_CB6432AA	SAMEA5422342	Human	Human	Human	Human	Healthcare	Healthcare	2017	NA	NA	NA	Europe	United Kingdom	Scotland			NA	NA	NA	Wellcome Sanger Institute - Tom Evans	Escherichia coli	PATH-SAFE project		NA	NA	NA	NA	NA	PRJEB12513	ERP014001		SAMEA5422342	ERS3227633	2022-11-22	2020-05-20	ESC_CB6432AA	Assembled	255	440861	4943524	Escherichia coli / Shigella;100.0%	35	8106	4.1
ESC_GC8241AA_AS	ESC_CB6433AA	SAMEA5422625	Human	Human	Human	Human	Community	Community	2017	NA	NA	NA	Europe	United Kingdom	Scotland			NA	NA	NA	Wellcome Sanger Institute - Tom Evans	Escherichia coli	PATH-SAFE project		NA	NA	NA	NA	NA	PRJEB12513	ERP014001		SAMEA5422625	ERS3227916	2022-11-22	2020-05-20	ESC_CB6433AA	Assembled	288	313431	5206107	Escherichia coli / Shigella;88.87%	77	71479	4.1
ESC_GC8242AA_AS	ESC_CB6434AA	SAMEA5422341	Human	Human	Human	Human	Community	Community	2017	NA	NA	NA	Europe	United Kingdom	Scotland			NA	NA	NA	Wellcome Sanger Institute - Tom Evans	Escherichia coli	PATH-SAFE project		NA	NA	NA	NA	NA	PRJEB12513	ERP014001		SAMEA5422341	ERS3227632	2022-11-22	2020-05-20	ESC_CB6434AA	Assembled	283	332424	5095420	Escherichia coli / Shigella;98.55%	101	18062	4.1
ESC_GC8243AA_AS	ESC_CB6435AA	SAMEA5422624	Human	Human	Human	Human	Community	Community	2017	NA	NA	NA	Europe	United Kingdom	Scotland			NA	NA	NA	Wellcome Sanger Institute - Tom Evans	Escherichia coli	PATH-SAFE project		NA	NA	NA	NA	NA	PRJEB12513	ERP014001		SAMEA5422624	ERS3227915	2022-11-22	2020-05-20	ESC_CB6435AA	Assembled	249	357130	5156227	Escherichia coli / Shigella;96.0%	69	12526	4.1
ESC_GC8244AA_AS	ESC_CB6436AA	SAMEA5422340	Human	Human	Human	Human	Community	Community	2017	NA	NA	NA	Europe	United Kingdom	Scotland			NA	NA	NA	Wellcome Sanger Institute - Tom Evans	Escherichia coli	PATH-SAFE project		NA	NA	NA	NA	NA	PRJEB12513	ERP014001		SAMEA5422340	ERS3227631	2022-11-22	2020-05-20	ESC_CB6436AA	Assembled	280	223039	5341899	Escherichia coli / Shigella;98.82%	136	30108	4.1
ESC_GC8245AA_AS	ESC_CB6437AA	SAMEA5422623	Human	Human	Human	Human	Community	Community	2017	NA	NA	NA	Europe	United Kingdom	Scotland			NA	NA	NA	Wellcome Sanger Institute - Tom Evans	Escherichia coli	PATH-SAFE project		NA	NA	NA	NA	NA	PRJEB12513	ERP014001		SAMEA5422623	ERS3227914	2022-11-22	2020-05-20	ESC_CB6437AA	Assembled	261	216874	5161669	Escherichia coli / Shigella;98.63%	102	20637	4.1
ESC_GC8246AA_AS	ESC_CB6438AA	SAMEA5422337	Human	Human	Human	Human	Community	Community	2017	NA	NA	NA	Europe	United Kingdom	Scotland			NA	NA	NA	Wellcome Sanger Institute - Tom Evans	Escherichia coli	PATH-SAFE project		NA	NA	NA	NA	NA	PRJEB12513	ERP014001		SAMEA5422337	ERS3227628	2022-11-22	2020-05-20	ESC_CB6438AA	Assembled	246	244668	5399555	Escherichia coli / Shigella;97.54%	149	33798	4.1
ESC_GC8247AA_AS	ESC_CB6439AA	SAMEA5422622	Human	Human	Human	Human	Hospital	Hospital	2017	NA	NA	NA	Europe	United Kingdom	Scotland			NA	NA	NA	Wellcome Sanger Institute - Tom Evans	Escherichia coli	PATH-SAFE project		NA	NA	NA	NA	NA	PRJEB12513	ERP014001		SAMEA5422622	ERS3227913	2022-11-22	2020-05-20	ESC_CB6439AA	Assembled	258	275656	5088327	Escherichia coli / Shigella;97.14%	44	6975	4.1
ESC_GC8248AA_AS	ESC_CB6440AA	SAMEA5422336	Human	Human	Human	Human	Community	Community	2017	NA	NA	NA	Europe	United Kingdom	Scotland			NA	NA	NA	Wellcome Sanger Institute - Tom Evans	Escherichia coli	PATH-SAFE project		NA	NA	NA	NA	NA	PRJEB12513	ERP014001		SAMEA5422336	ERS3227627	2022-11-22	2020-05-20	ESC_CB6440AA	Assembled	267	311946	5172789	Escherichia coli / Shigella;95.84%	85	12091	4.1
ESC_GC8249AA_AS	ESC_CB6441AA	SAMEA5422621	Human	Human	Human	Human	Community	Community	2017	NA	NA	NA	Europe	United Kingdom	Scotland			NA	NA	NA	Wellcome Sanger Institute - Tom Evans	Escherichia coli	PATH-SAFE project		NA	NA	NA	NA	NA	PRJEB12513	ERP014001		SAMEA5422621	ERS3227912	2022-11-22	2020-05-20	ESC_CB6441AA	Assembled	267	172247	4902716	Escherichia coli / Shigella;92.3%	86	18605	4.1
ESC_GC8250AA_AS	ESC_CB6442AA	SAMEA5422335	Human	Human	Human	Human	Community	Community	2017	NA	NA	NA	Europe	United Kingdom	Scotland			NA	NA	NA	Wellcome Sanger Institute - Tom Evans	Escherichia coli	PATH-SAFE project		NA	NA	NA	NA	NA	PRJEB12513	ERP014001		SAMEA5422335	ERS3227626	2022-11-22	2020-05-20	ESC_CB6442AA	Assembled	306	720651	4724200	Escherichia coli / Shigella;100.0%	22	5407	4.1
ESC_GC8251AA_AS	ESC_CB6443AA	SAMEA5422620	Human	Human	Human	Human	Community	Community	2017	NA	NA	NA	Europe	United Kingdom	Scotland			NA	NA	NA	Wellcome Sanger Institute - Tom Evans	Escherichia coli	PATH-SAFE project		NA	NA	NA	NA	NA	PRJEB12513	ERP014001		SAMEA5422620	ERS3227911	2022-11-22	2020-05-20	ESC_CB6443AA	Assembled	240	287754	5294387	Escherichia coli / Shigella;97.27%	114	46713	4.1
ESC_GC8252AA_AS	ESC_CB6444AA	SAMEA5422334	Human	Human	Human	Human	Community	Community	2017	NA	NA	NA	Europe	United Kingdom	Scotland			NA	NA	NA	Wellcome Sanger Institute - Tom Evans	Escherichia coli	PATH-SAFE project		NA	NA	NA	NA	NA	PRJEB12513	ERP014001		SAMEA5422334	ERS3227625	2022-11-22	2020-05-20	ESC_CB6444AA	Assembled	264	360319	4967730	Escherichia coli / Shigella;100.0%	38	6896	4.1
ESC_GC8253AA_AS	ESC_CB6445AA	SAMEA5422619	Human	Human	Human	Human	Community	Community	2017	NA	NA	NA	Europe	United Kingdom	Scotland			NA	NA	NA	Wellcome Sanger Institute - Tom Evans	Escherichia coli	PATH-SAFE project		NA	NA	NA	NA	NA	PRJEB12513	ERP014001		SAMEA5422619	ERS3227910	2022-11-22	2020-05-20	ESC_CB6445AA	Assembled	272	282155	5258579	Escherichia coli / Shigella;98.11%	67	17345	4.1
ESC_GC8254AA_AS	ESC_CB6446AA	SAMEA5422333	Human	Human	Human	Human	Hospital	Hospital	2017	NA	NA	NA	Europe	United Kingdom	Scotland			NA	NA	NA	Wellcome Sanger Institute - Tom Evans	Escherichia coli	PATH-SAFE project		NA	NA	NA	NA	NA	PRJEB12513	ERP014001		SAMEA5422333	ERS3227624	2022-11-22	2020-05-20	ESC_CB6446AA	Assembled	276	175173	4961707	Escherichia coli / Shigella;98.78%	113	18768	4.1
ESC_GC8255AA_AS	ESC_CB6447AA	SAMEA5422618	Human	Human	Human	Human	Hospital	Hospital	2017	NA	NA	NA	Europe	United Kingdom	Scotland			NA	NA	NA	Wellcome Sanger Institute - Tom Evans	Escherichia coli	PATH-SAFE project		NA	NA	NA	NA	NA	PRJEB12513	ERP014001		SAMEA5422618	ERS3227909	2022-11-22	2020-05-20	ESC_CB6447AA	Assembled	242	287749	5137566	Escherichia coli / Shigella;100.0%	102	8974	4.1
ESC_GC8256AA_AS	ESC_CB6448AA	SAMEA5422327	Human	Human	Human	Human	Community	Community	2017	NA	NA	NA	Europe	United Kingdom	Scotland			NA	NA	NA	Wellcome Sanger Institute - Tom Evans	Escherichia coli	PATH-SAFE project		NA	NA	NA	NA	NA	PRJEB12513	ERP014001		SAMEA5422327	ERS3227618	2022-11-22	2020-05-20	ESC_CB6448AA	Assembled	256	332322	5047110	Escherichia coli / Shigella;96.97%	91	91796	4.1
ESC_GC8257AA_AS	ESC_CB6449AA	SAMEA5422617	Human	Human	Human	Human	Community	Community	2017	NA	NA	NA	Europe	United Kingdom	Scotland			NA	NA	NA	Wellcome Sanger Institute - Tom Evans	Escherichia coli	PATH-SAFE project		NA	NA	NA	NA	NA	PRJEB12513	ERP014001		SAMEA5422617	ERS3227908	2022-11-22	2020-05-20	ESC_CB6449AA	Assembled	365	722407	4716605	Escherichia coli / Shigella;100.0%	27	6695	4.1
ESC_GC8258AA_AS	ESC_CB6450AA	SAMEA5422324	Human	Human	Human	Human	Hospital	Hospital	2017	NA	NA	NA	Europe	United Kingdom	Scotland			NA	NA	NA	Wellcome Sanger Institute - Tom Evans	Escherichia coli	PATH-SAFE project		NA	NA	NA	NA	NA	PRJEB12513	ERP014001		SAMEA5422324	ERS3227615	2022-11-22	2020-05-20	ESC_CB6450AA	Assembled	254	244667	5063070	Escherichia coli / Shigella;98.3%	101	20791	4.1
ESC_GC8259AA_AS	ESC_CB6451AA	SAMEA5422616	Human	Human	Human	Human	Community	Community	2017	NA	NA	NA	Europe	United Kingdom	Scotland			NA	NA	NA	Wellcome Sanger Institute - Tom Evans	Escherichia coli	PATH-SAFE project		NA	NA	NA	NA	NA	PRJEB12513	ERP014001		SAMEA5422616	ERS3227907	2022-11-22	2020-05-20	ESC_CB6451AA	Assembled	258	276452	5134725	Escherichia coli / Shigella;98.27%	93	35077	4.1
ESC_GC8260AA_AS	ESC_CB6452AA	SAMEA5422323	Human	Human	Human	Human	Community	Community	2017	NA	NA	NA	Europe	United Kingdom	Scotland			NA	NA	NA	Wellcome Sanger Institute - Tom Evans	Escherichia coli	PATH-SAFE project		NA	NA	NA	NA	NA	PRJEB12513	ERP014001		SAMEA5422323	ERS3227614	2022-11-22	2020-05-20	ESC_CB6452AA	Assembled	259	236938	5106829	Escherichia coli / Shigella;94.44%	74	14005	4.1
ESC_GC8261AA_AS	ESC_CB6453AA	SAMEA5422614	Human	Human	Human	Human	Hospital	Hospital	2017	NA	NA	NA	Europe	United Kingdom	Scotland			NA	NA	NA	Wellcome Sanger Institute - Tom Evans	Escherichia coli	PATH-SAFE project		NA	NA	NA	NA	NA	PRJEB12513	ERP014001		SAMEA5422614	ERS3227905	2022-11-22	2020-05-20	ESC_CB6453AA	Assembled	275	343818	5159774	Escherichia coli / Shigella;98.61%	116	25975	4.1
ESC_GC8262AA_AS	ESC_CB6454AA	SAMEA5422322	Human	Human	Human	Human	Healthcare	Healthcare	2017	NA	NA	NA	Europe	United Kingdom	Scotland			NA	NA	NA	Wellcome Sanger Institute - Tom Evans	Escherichia coli	PATH-SAFE project		NA	NA	NA	NA	NA	PRJEB12513	ERP014001		SAMEA5422322	ERS3227613	2022-11-22	2020-05-20	ESC_CB6454AA	Assembled	259	117056	5223937	Escherichia coli / Shigella;97.18%	123	55439	4.1
ESC_GC8263AA_AS	ESC_CB6455AA	SAMEA5422612	Human	Human	Human	Human	Community	Community	2017	NA	NA	NA	Europe	United Kingdom	Scotland			NA	NA	NA	Wellcome Sanger Institute - Tom Evans	Escherichia coli	PATH-SAFE project		NA	NA	NA	NA	NA	PRJEB12513	ERP014001		SAMEA5422612	ERS3227903	2022-11-22	2020-05-20	ESC_CB6455AA	Assembled	225	287233	5151015	Escherichia coli / Shigella;98.59%	97	28705	4.1
ESC_GC8264AA_AS	ESC_CB6456AA	SAMEA5422321	Human	Human	Human	Human	Community	Community	2017	NA	NA	NA	Europe	United Kingdom	Scotland			NA	NA	NA	Wellcome Sanger Institute - Tom Evans	Escherichia coli	PATH-SAFE project		NA	NA	NA	NA	NA	PRJEB12513	ERP014001		SAMEA5422321	ERS3227612	2022-11-22	2020-05-20	ESC_CB6456AA	Assembled	236	214660	5428297	Escherichia coli / Shigella;100.0%	136	117319	4.1
ESC_GC8265AA_AS	ESC_CB6457AA	SAMEA5422611	Human	Human	Human	Human	Hospital	Hospital	2017	NA	NA	NA	Europe	United Kingdom	Scotland			NA	NA	NA	Wellcome Sanger Institute - Tom Evans	Escherichia coli	PATH-SAFE project		NA	NA	NA	NA	NA	PRJEB12513	ERP014001		SAMEA5422611	ERS3227902	2022-11-22	2020-05-20	ESC_CB6457AA	Assembled	241	395330	5035186	Escherichia coli / Shigella;96.55%	37	14205	4.1
ESC_GC8266AA_AS	ESC_CB6458AA	SAMEA5422318	Human	Human	Human	Human	Healthcare	Healthcare	2017	NA	NA	NA	Europe	United Kingdom	Scotland			NA	NA	NA	Wellcome Sanger Institute - Tom Evans	Escherichia coli	PATH-SAFE project		NA	NA	NA	NA	NA	PRJEB12513	ERP014001		SAMEA5422318	ERS3227609	2022-11-22	2020-05-20	ESC_CB6458AA	Assembled	244	199585	5185153	Escherichia coli / Shigella;98.65%	114	30256	4.1
ESC_GC8267AA_AS	ESC_CB6459AA	SAMEA5422610	Human	Human	Human	Human	Community	Community	2017	NA	NA	NA	Europe	United Kingdom	Scotland			NA	NA	NA	Wellcome Sanger Institute - Tom Evans	Escherichia coli	PATH-SAFE project		NA	NA	NA	NA	NA	PRJEB12513	ERP014001		SAMEA5422610	ERS3227901	2022-11-22	2020-05-20	ESC_CB6459AA	Assembled	281	558712	4738764	Escherichia coli / Shigella;100.0%	24	7381	4.1
ESC_GC8268AA_AS	ESC_CB6460AA	SAMEA5422317	Human	Human	Human	Human	Community	Community	2017	NA	NA	NA	Europe	United Kingdom	Scotland			NA	NA	NA	Wellcome Sanger Institute - Tom Evans	Escherichia coli	PATH-SAFE project		NA	NA	NA	NA	NA	PRJEB12513	ERP014001		SAMEA5422317	ERS3227608	2022-11-22	2020-05-20	ESC_CB6460AA	Assembled	230	311463	5126036	Escherichia coli / Shigella;97.06%	98	26690	4.1
ESC_GC8269AA_AS	ESC_CB6461AA	SAMEA5422609	Human	Human	Human	Human	Community	Community	2017	NA	NA	NA	Europe	United Kingdom	Scotland			NA	NA	NA	Wellcome Sanger Institute - Tom Evans	Escherichia coli	PATH-SAFE project		NA	NA	NA	NA	NA	PRJEB12513	ERP014001		SAMEA5422609	ERS3227900	2022-11-22	2020-05-20	ESC_CB6461AA	Assembled	216	279151	5162154	Escherichia coli / Shigella;100.0%	93	12904	4.1
ESC_GC8270AA_AS	ESC_CB6462AA	SAMEA5422316	Human	Human	Human	Human	Community	Community	2017	NA	NA	NA	Europe	United Kingdom	Scotland			NA	NA	NA	Wellcome Sanger Institute - Tom Evans	Escherichia coli	PATH-SAFE project		NA	NA	NA	NA	NA	PRJEB12513	ERP014001		SAMEA5422316	ERS3227607	2022-11-22	2020-05-20	ESC_CB6462AA	Assembled	225	155766	5319033	Escherichia coli / Shigella;100.0%	95	16867	4.1
ESC_GC8271AA_AS	ESC_CB6463AA	SAMEA5422608	Human	Human	Human	Human	Hospital	Hospital	2017	NA	NA	NA	Europe	United Kingdom	Scotland			NA	NA	NA	Wellcome Sanger Institute - Tom Evans	Escherichia coli	PATH-SAFE project		NA	NA	NA	NA	NA	PRJEB12513	ERP014001		SAMEA5422608	ERS3227899	2022-11-22	2020-05-20	ESC_CB6463AA	Assembled	230	229973	5115646	Escherichia coli / Shigella;96.66%	77	32827	4.1
ESC_GC8272AA_AS	ESC_CB6464AA	SAMEA5422314	Human	Human	Human	Human	Community	Community	2017	NA	NA	NA	Europe	United Kingdom	Scotland			NA	NA	NA	Wellcome Sanger Institute - Tom Evans	Escherichia coli	PATH-SAFE project		NA	NA	NA	NA	NA	PRJEB12513	ERP014001		SAMEA5422314	ERS3227605	2022-11-22	2020-05-20	ESC_CB6464AA	Assembled	242	387611	5032396	Escherichia coli / Shigella;100.0%	70	25824	4.1
ESC_GC8273AA_AS	ESC_CB6465AA	SAMEA5422180	Human	Human	Human	Human	Community	Community	2017	NA	NA	NA	Europe	United Kingdom	Scotland			NA	NA	NA	Wellcome Sanger Institute - Tom Evans	Escherichia coli	PATH-SAFE project		NA	NA	NA	NA	NA	PRJEB12513	ERP014001		SAMEA5422180	ERS3227471	2022-11-22	2020-05-14	ESC_CB6465AA	Assembled	189	209517	5231732	Escherichia coli / Shigella;94.2%	108	27185	4.1
ESC_GC8274AA_AS	ESC_CB6466AA	SAMEA5422313	Human	Human	Human	Human	Hospital	Hospital	2017	NA	NA	NA	Europe	United Kingdom	Scotland			NA	NA	NA	Wellcome Sanger Institute - Tom Evans	Escherichia coli	PATH-SAFE project		NA	NA	NA	NA	NA	PRJEB12513	ERP014001		SAMEA5422313	ERS3227604	2022-11-22	2020-05-14	ESC_CB6466AA	Assembled	199	362246	5142678	Escherichia coli / Shigella;100.0%	93	11552	4.1
ESC_GC8275AA_AS	ESC_CB6467AA	SAMEA5422179	Human	Human	Human	Human	Community	Community	2017	NA	NA	NA	Europe	United Kingdom	Scotland			NA	NA	NA	Wellcome Sanger Institute - Tom Evans	Escherichia coli	PATH-SAFE project		NA	NA	NA	NA	NA	PRJEB12513	ERP014001		SAMEA5422179	ERS3227470	2022-11-22	2020-05-14	ESC_CB6467AA	Assembled	206	858762	5201301	Escherichia coli / Shigella;100.0%	44	9519	4.1
ESC_GC8277AA_AS	ESC_CB6469AA	SAMEA5422310	Human	Human	Human	Human	Community	Community	2017	NA	NA	NA	Europe	United Kingdom	Scotland			NA	NA	NA	Wellcome Sanger Institute - Tom Evans	Escherichia coli	PATH-SAFE project		NA	NA	NA	NA	NA	PRJEB12513	ERP014001		SAMEA5422310	ERS3227601	2022-11-22	2020-05-14	ESC_CB6469AA	Assembled	199	302642	5144663	Escherichia coli / Shigella;100.0%	108	12320	4.1
ESC_GC8278AA_AS	ESC_CB6470AA	SAMEA5422177	Human	Human	Human	Human	Community	Community	2017	NA	NA	NA	Europe	United Kingdom	Scotland			NA	NA	NA	Wellcome Sanger Institute - Tom Evans	Escherichia coli	PATH-SAFE project		NA	NA	NA	NA	NA	PRJEB12513	ERP014001		SAMEA5422177	ERS3227468	2022-11-22	2020-05-14	ESC_CB6470AA	Assembled	193	197920	4988717	Escherichia coli / Shigella;100.0%	87	12576	4.1
ESC_GC8279AA_AS	ESC_CB6471AA	SAMEA5422309	Human	Human	Human	Human	Hospital	Hospital	2017	NA	NA	NA	Europe	United Kingdom	Scotland			NA	NA	NA	Wellcome Sanger Institute - Tom Evans	Escherichia coli	PATH-SAFE project		NA	NA	NA	NA	NA	PRJEB12513	ERP014001		SAMEA5422309	ERS3227600	2022-11-22	2020-05-14	ESC_CB6471AA	Assembled	193	132258	5294932	Escherichia coli / Shigella;99.0%	147	20556	4.1
ESC_GC8280AA_AS	ESC_CB6472AA	SAMEA5422176	Human	Human	Human	Human	Hospital	Hospital	2017	NA	NA	NA	Europe	United Kingdom	Scotland			NA	NA	NA	Wellcome Sanger Institute - Tom Evans	Escherichia coli	PATH-SAFE project		NA	NA	NA	NA	NA	PRJEB12513	ERP014001		SAMEA5422176	ERS3227467	2022-11-22	2020-05-14	ESC_CB6472AA	Assembled	162	254611	5239367	Escherichia coli / Shigella;96.67%	94	23401	4.1
ESC_GC8281AA_AS	ESC_CB6473AA	SAMEA5422308	Human	Human	Human	Human	Hospital	Hospital	2017	NA	NA	NA	Europe	United Kingdom	Scotland			NA	NA	NA	Wellcome Sanger Institute - Tom Evans	Escherichia coli	PATH-SAFE project		NA	NA	NA	NA	NA	PRJEB12513	ERP014001		SAMEA5422308	ERS3227599	2022-11-22	2020-05-14	ESC_CB6473AA	Assembled	212	361802	5177601	Escherichia coli / Shigella;100.0%	109	29660	4.1
ESC_GC8282AA_AS	ESC_CB6474AA	SAMEA5422175	Human	Human	Human	Human	Community	Community	2017	NA	NA	NA	Europe	United Kingdom	Scotland			NA	NA	NA	Wellcome Sanger Institute - Tom Evans	Escherichia coli	PATH-SAFE project		NA	NA	NA	NA	NA	PRJEB12513	ERP014001		SAMEA5422175	ERS3227466	2022-11-22	2020-05-14	ESC_CB6474AA	Assembled	170	230271	5212057	Escherichia coli / Shigella;98.9%	143	8274	4.1
ESC_GC8283AA_AS	ESC_CB6475AA	SAMEA5422307	Human	Human	Human	Human	Hospital	Hospital	2017	NA	NA	NA	Europe	United Kingdom	Scotland			NA	NA	NA	Wellcome Sanger Institute - Tom Evans	Escherichia coli	PATH-SAFE project		NA	NA	NA	NA	NA	PRJEB12513	ERP014001		SAMEA5422307	ERS3227598	2022-11-22	2020-05-14	ESC_CB6475AA	Assembled	204	204009	5280283	Escherichia coli / Shigella;98.86%	130	47421	4.1
ESC_GC8284AA_AS	ESC_CB6476AA	SAMEA5422174	Human	Human	Human	Human	Community	Community	2017	NA	NA	NA	Europe	United Kingdom	Scotland			NA	NA	NA	Wellcome Sanger Institute - Tom Evans	Escherichia coli	PATH-SAFE project		NA	NA	NA	NA	NA	PRJEB12513	ERP014001		SAMEA5422174	ERS3227465	2022-11-22	2020-05-14	ESC_CB6476AA	Assembled	182	234114	5291825	Escherichia coli / Shigella;98.02%	175	18296	4.1
ESC_GC8285AA_AS	ESC_CB6477AA	SAMEA5422305	Human	Human	Human	Human	Community	Community	2017	NA	NA	NA	Europe	United Kingdom	Scotland			NA	NA	NA	Wellcome Sanger Institute - Tom Evans	Escherichia coli	PATH-SAFE project		NA	NA	NA	NA	NA	PRJEB12513	ERP014001		SAMEA5422305	ERS3227596	2022-11-22	2020-05-14	ESC_CB6477AA	Assembled	184	215726	5512195	Escherichia coli / Shigella;98.99%	174	33833	4.1
ESC_GC8286AA_AS	ESC_CB6478AA	SAMEA5422173	Human	Human	Human	Human	Healthcare	Healthcare	2017	NA	NA	NA	Europe	United Kingdom	Scotland			NA	NA	NA	Wellcome Sanger Institute - Tom Evans	Escherichia coli	PATH-SAFE project		NA	NA	NA	NA	NA	PRJEB12513	ERP014001		SAMEA5422173	ERS3227464	2022-11-22	2020-05-14	ESC_CB6478AA	Assembled	149	370862	5302830	Escherichia coli / Shigella;97.78%	79	11047	4.1
ESC_GC8287AA_AS	ESC_CB6479AA	SAMEA5422304	Human	Human	Human	Human	Community	Community	2017	NA	NA	NA	Europe	United Kingdom	Scotland			NA	NA	NA	Wellcome Sanger Institute - Tom Evans	Escherichia coli	PATH-SAFE project		NA	NA	NA	NA	NA	PRJEB12513	ERP014001		SAMEA5422304	ERS3227595	2022-11-22	2020-05-14	ESC_CB6479AA	Assembled	198	83690	4801023	Escherichia coli / Shigella;95.45%	177	43997	4.1
ESC_GC8288AA_AS	ESC_CB6480AA	SAMEA5422172	Human	Human	Human	Human	Hospital	Hospital	2017	NA	NA	NA	Europe	United Kingdom	Scotland			NA	NA	NA	Wellcome Sanger Institute - Tom Evans	Escherichia coli	PATH-SAFE project		NA	NA	NA	NA	NA	PRJEB12513	ERP014001		SAMEA5422172	ERS3227463	2022-11-22	2020-05-14	ESC_CB6480AA	Assembled	166	191062	5465237	Escherichia coli / Shigella;96.51%	140	16890	4.1
ESC_GC8289AA_AS	ESC_CB6481AA	SAMEA5422300	Human	Human	Human	Human	Community	Community	2017	NA	NA	NA	Europe	United Kingdom	Scotland			NA	NA	NA	Wellcome Sanger Institute - Tom Evans	Escherichia coli	PATH-SAFE project		NA	NA	NA	NA	NA	PRJEB12513	ERP014001		SAMEA5422300	ERS3227591	2022-11-22	2020-05-14	ESC_CB6481AA	Assembled	206	287752	5182605	Escherichia coli / Shigella;100.0%	112	12394	4.1
ESC_GC8290AA_AS	ESC_CB6482AA	SAMEA5422171	Human	Human	Human	Human	Hospital	Hospital	2017	NA	NA	NA	Europe	United Kingdom	Scotland			NA	NA	NA	Wellcome Sanger Institute - Tom Evans	Escherichia coli	PATH-SAFE project		NA	NA	NA	NA	NA	PRJEB12513	ERP014001		SAMEA5422171	ERS3227462	2022-11-22	2020-05-14	ESC_CB6482AA	Assembled	195	71191	5141744	Escherichia coli / Shigella;99.32%	183	47540	4.1
ESC_GC8291AA_AS	ESC_CB6483AA	SAMEA5422299	Human	Human	Human	Human	Community	Community	2017	NA	NA	NA	Europe	United Kingdom	Scotland			NA	NA	NA	Wellcome Sanger Institute - Tom Evans	Escherichia coli	PATH-SAFE project		NA	NA	NA	NA	NA	PRJEB12513	ERP014001		SAMEA5422299	ERS3227590	2022-11-22	2020-05-14	ESC_CB6483AA	Assembled	227	240525	5357503	Escherichia coli / Shigella;95.39%	139	15769	4.1
ESC_GC8292AA_AS	ESC_CB6484AA	SAMEA5422170	Human	Human	Human	Human	Healthcare	Healthcare	2017	NA	NA	NA	Europe	United Kingdom	Scotland			NA	NA	NA	Wellcome Sanger Institute - Tom Evans	Escherichia coli	PATH-SAFE project		NA	NA	NA	NA	NA	PRJEB12513	ERP014001		SAMEA5422170	ERS3227461	2022-11-22	2020-05-14	ESC_CB6484AA	Assembled	169	173945	5391837	Escherichia coli / Shigella;92.3%	123	29565	4.1
ESC_GC8293AA_AS	ESC_CB6485AA	SAMEA5422298	Human	Human	Human	Human	Hospital	Hospital	2017	NA	NA	NA	Europe	United Kingdom	Scotland			NA	NA	NA	Wellcome Sanger Institute - Tom Evans	Escherichia coli	PATH-SAFE project		NA	NA	NA	NA	NA	PRJEB12513	ERP014001		SAMEA5422298	ERS3227589	2022-11-22	2020-05-14	ESC_CB6485AA	Assembled	186	191062	5440995	Escherichia coli / Shigella;93.42%	115	56030	4.1
ESC_GC8294AA_AS	ESC_CB6486AA	SAMEA5422169	Human	Human	Human	Human	Community	Community	2017	NA	NA	NA	Europe	United Kingdom	Scotland			NA	NA	NA	Wellcome Sanger Institute - Tom Evans	Escherichia coli	PATH-SAFE project		NA	NA	NA	NA	NA	PRJEB12513	ERP014001		SAMEA5422169	ERS3227460	2022-11-22	2020-05-14	ESC_CB6486AA	Assembled	194	196777	5302852	Escherichia coli / Shigella;96.59%	127	14469	4.1
ESC_GC8295AA_AS	ESC_CB6487AA	SAMEA5422297	Human	Human	Human	Human	Community	Community	2017	NA	NA	NA	Europe	United Kingdom	Scotland			NA	NA	NA	Wellcome Sanger Institute - Tom Evans	Escherichia coli	PATH-SAFE project		NA	NA	NA	NA	NA	PRJEB12513	ERP014001		SAMEA5422297	ERS3227588	2022-11-22	2020-05-14	ESC_CB6487AA	Assembled	203	74017	4942750	Escherichia coli / Shigella;92.82%	197	170389	4.1
ESC_GC8296AA_AS	ESC_CB6488AA	SAMEA5422167	Human	Human	Human	Human	Community	Community	2017	NA	NA	NA	Europe	United Kingdom	Scotland			NA	NA	NA	Wellcome Sanger Institute - Tom Evans	Escherichia coli	PATH-SAFE project		NA	NA	NA	NA	NA	PRJEB12513	ERP014001		SAMEA5422167	ERS3227459	2022-11-22	2020-05-14	ESC_CB6488AA	Assembled	188	360332	5146290	Escherichia coli / Shigella;94.28%	48	10821	4.1
ESC_GC8297AA_AS	ESC_CB6489AA	SAMEA5422296	Human	Human	Human	Human	Community	Community	2017	NA	NA	NA	Europe	United Kingdom	Scotland			NA	NA	NA	Wellcome Sanger Institute - Tom Evans	Escherichia coli	PATH-SAFE project		NA	NA	NA	NA	NA	PRJEB12513	ERP014001		SAMEA5422296	ERS3227587	2022-11-22	2020-05-14	ESC_CB6489AA	Assembled	192	279732	5118272	Escherichia coli / Shigella;94.02%	105	16360	4.1
ESC_GC8298AA_AS	ESC_CB6490AA	SAMEA5422166	Human	Human	Human	Human	Community	Community	2017	NA	NA	NA	Europe	United Kingdom	Scotland			NA	NA	NA	Wellcome Sanger Institute - Tom Evans	Escherichia coli	PATH-SAFE project		NA	NA	NA	NA	NA	PRJEB12513	ERP014001		SAMEA5422166	ERS3227458	2022-11-22	2020-05-14	ESC_CB6490AA	Assembled	187	197325	4966828	Escherichia coli / Shigella;96.3%	69	10319	4.1
ESC_GC8299AA_AS	ESC_CB6491AA	SAMEA5422283	Human	Human	Human	Human	Community	Community	2017	NA	NA	NA	Europe	United Kingdom	Scotland			NA	NA	NA	Wellcome Sanger Institute - Tom Evans	Escherichia coli	PATH-SAFE project		NA	NA	NA	NA	NA	PRJEB12513	ERP014001		SAMEA5422283	ERS3227574	2022-11-22	2020-05-14	ESC_CB6491AA	Assembled	192	211348	5314566	Escherichia coli / Shigella;100.0%	115	65125	4.1
ESC_GC8300AA_AS	ESC_CB6492AA	SAMEA5422165	Human	Human	Human	Human	Community	Community	2017	NA	NA	NA	Europe	United Kingdom	Scotland			NA	NA	NA	Wellcome Sanger Institute - Tom Evans	Escherichia coli	PATH-SAFE project		NA	NA	NA	NA	NA	PRJEB12513	ERP014001		SAMEA5422165	ERS3227457	2022-11-22	2020-05-14	ESC_CB6492AA	Assembled	171	107039	5496754	Escherichia coli / Shigella;96.45%	216	66685	4.1
ESC_GC8301AA_AS	ESC_CB6493AA	SAMEA5422282	Human	Human	Human	Human	Community	Community	2017	NA	NA	NA	Europe	United Kingdom	Scotland			NA	NA	NA	Wellcome Sanger Institute - Tom Evans	Escherichia coli	PATH-SAFE project		NA	NA	NA	NA	NA	PRJEB12513	ERP014001		SAMEA5422282	ERS3227573	2022-11-22	2020-05-14	ESC_CB6493AA	Assembled	175	157731	5236184	Escherichia coli / Shigella;96.75%	125	19452	4.1
ESC_GC8302AA_AS	ESC_CB6494AA	SAMEA5422164	Human	Human	Human	Human	Community	Community	2017	NA	NA	NA	Europe	United Kingdom	Scotland			NA	NA	NA	Wellcome Sanger Institute - Tom Evans	Escherichia coli	PATH-SAFE project		NA	NA	NA	NA	NA	PRJEB12513	ERP014001		SAMEA5422164	ERS3227456	2022-11-22	2020-05-14	ESC_CB6494AA	Assembled	164	230947	5256095	Escherichia coli / Shigella;96.92%	97	19704	4.1
ESC_GC8303AA_AS	ESC_CB6495AA	SAMEA5422281	Human	Human	Human	Human	Healthcare	Healthcare	2017	NA	NA	NA	Europe	United Kingdom	Scotland			NA	NA	NA	Wellcome Sanger Institute - Tom Evans	Escherichia coli	PATH-SAFE project		NA	NA	NA	NA	NA	PRJEB12513	ERP014001		SAMEA5422281	ERS3227572	2022-11-22	2020-05-14	ESC_CB6495AA	Assembled	223	728515	4949019	Escherichia coli / Shigella;94.74%	27	15874	4.1
ESC_GC8304AA_AS	ESC_CB6496AA	SAMEA5422280	Human	Human	Human	Human	Community	Community	2017	NA	NA	NA	Europe	United Kingdom	Scotland			NA	NA	NA	Wellcome Sanger Institute - Tom Evans	Escherichia coli	PATH-SAFE project		NA	NA	NA	NA	NA	PRJEB12513	ERP014001		SAMEA5422280	ERS3227571	2022-11-22	2020-05-14	ESC_CB6496AA	Assembled	248	111940	4845947	Escherichia coli / Shigella;95.6%	119	14515	4.1
ESC_GC8305AA_AS	ESC_CB6497AA	SAMEA5422163	Human	Human	Human	Human	Community	Community	2017	NA	NA	NA	Europe	United Kingdom	Scotland			NA	NA	NA	Wellcome Sanger Institute - Tom Evans	Escherichia coli	PATH-SAFE project		NA	NA	NA	NA	NA	PRJEB12513	ERP014001		SAMEA5422163	ERS3227455	2022-11-22	2020-05-14	ESC_CB6497AA	Assembled	158	223846	5125561	Escherichia coli / Shigella;98.61%	94	110148	4.1
ESC_GC8306AA_AS	ESC_CB6498AA	SAMEA5422279	Human	Human	Human	Human	Healthcare	Healthcare	2017	NA	NA	NA	Europe	United Kingdom	Scotland			NA	NA	NA	Wellcome Sanger Institute - Tom Evans	Escherichia coli	PATH-SAFE project		NA	NA	NA	NA	NA	PRJEB12513	ERP014001		SAMEA5422279	ERS3227570	2022-11-22	2020-05-14	ESC_CB6498AA	Assembled	194	157411	5325197	Escherichia coli / Shigella;99.18%	193	30755	4.1
[truncated: 3,146 more rows]

## Sheet: Supplementary Table 2
Supplementary Table 2: Summary Information of 4230 isolates used for analysis.
		Isolate type	Number	Source	Time period of collection	Stx pos count
Livestock and Wild Animal		Ovine	220	Abattoir Faecal Sampling	2016 - 2023	23
[truncated: 26 more rows]

## Sheet: Supplementary Table 3
Supplementary Table 3: Metadata of nonclonal isolates used for model training/validating.
[truncated: 3,526 more rows]

[truncated: 12 more sheets: Supplementary Table 4, Supplementary Table 5, Supplementary Table 6, Supplementary Table 7, Supplementary Table 8, Supplementary Table 9, Supplementary Table 10, Supplementary Table 11, Supplementary Table 12, Supplementary Table 13, Supplementary Table 14, Supplementary Table 15]
